# Supplementary material for: Comprehensive analysis of microbiota signature across 32 cancer types
Source: Front Oncol. 2023 Mar 8;13:1127225. doi: 10.3389/fonc.2023.1127225 (PMC10031003; doi:10.3389/fonc.2023.1127225)
Supplement: Supplementary file 1 [file Table_1.xlsx]

## Sheet: Table S1
Cancer type	No. of tumor sample	No. of normal sample
Adrenocortical carcinoma (ACC)	80	0
Bladder Urothelial Carcinoma (BLCA)	409	19
Brain Lower Grade Glioma (LGG)	512	0
Breast invasive carcinoma (BRCA)	1075	104
Cervical squamous cell carcinoma and endocervical adenocarcinoma (CESC)	306	3
Cholangiocarcinoma (CHOL)	36	9
Colon adenocarcinoma (COAD)	444	8
Esophageal carcinoma (ESCA)	184	13
Glioblastoma multiforme (GBM)	0	5
Head and Neck squamous cell carcinoma (HNSC)	523	44
Kidney Chromophobe (KICH)	66	25
Kidney renal clear cell carcinoma (KIRC)	516	71
Kidney renal papillary cell carcinoma (KIRP)	291	34
Liver hepatocellular carcinoma (LIHC)	372	50
Lung adenocarcinoma (LUAD)	513	46
Lung squamous cell carcinoma (LUSC)	478	45
Lymphoid Neoplasm Diffuse Large B-cell Lymphoma (DLBC)	47	0
Mesothelioma (MESO)	87	0
Ovarian serous cystadenocarcinoma (OV)	489	0
Pancreatic adenocarcinoma (PAAD)	178	4
Pheochromocytoma and Paraganglioma (PCPG)	179	3
Prostate adenocarcinoma (PRAD)	494	52
Rectum adenocarcinoma (READ)	161	3
Sarcoma (SARC)	259	0
Skin Cutaneous Melanoma (SKCM)	97	2
Stomach adenocarcinoma (STAD)	436	41
Testicular Germ Cell Tumors (TGCT)	150	0
Thymoma (THYM)	124	2
Thyroid carcinoma (THCA)	506	59
Uterine Carcinosarcoma (UCS)	57	0
Uterine Corpus Endometrial Carcinoma (UCEC)	538	33
Uveal Melanoma (UVM)	80	0

## Sheet: Table S2
var	estimate	conf.low	conf.high	p.value	Tissue
g_Paenibacillus	-0.0307221	-0.0335777	-0.0278666	6.65e-86	Tumor
f_Paenibacillaceae	-0.0303317	-0.0344359	-0.0262274	3.15e-40	Tumor
g_Saccharomonospora	-0.00537684	-0.00616667	-0.004587	8.84e-36	Tumor
p_Thermodesulfobacteria	-0.000971689	-0.00114019	-0.000803186	4.8e-26	Tumor
o_Thermodesulfobacteriales	-0.00126433	-0.00148583	-0.00104282	1.91e-25	Tumor
c_Thermodesulfobacteria	-0.00120013	-0.00141203	-0.000988218	4.43e-25	Tumor
f_Thermodesulfobacteriaceae	-0.00151184	-0.00178238	-0.0012413	2.44e-24	Tumor
g_Thermodesulfatator	-0.00148411	-0.00175426	-0.00121397	1.88e-23	Tumor
c_Betaproteobacteria	0.0285402	0.0233364	0.033744	6.64e-22	Normal
g_Homo	-0.000148482	-0.000176848	-0.000120116	3.04e-21	Tumor
f_Hominidae	-0.00013415	-0.000159792	-0.000108508	3.22e-21	Tumor
g_Azotobacter	-0.00702485	-0.0083501	-0.0056996	6.06e-21	Tumor
o_Primates	-0.000114452	-0.000136473	-9.24302e-05	6.41e-21	Tumor
c_Mammalia	-9.70167e-05	-0.000115725	-7.83081e-05	8.07e-21	Tumor
p_Chordata	-8.0091e-05	-9.5538e-05	-6.46439e-05	8.2e-21	Tumor
p_Proteobacteria	0.059145	0.0478386	0.0704513	5.52e-20	Normal
p_Fusobacteria	-0.0100686	-0.0120344	-0.00810274	8.23e-20	Tumor
o_Actinomycetales	0.0349117	0.0281989	0.0416245	1.01e-19	Normal
c_Fusobacteriia	-0.0109695	-0.0131312	-0.00880777	2.15e-19	Tumor
o_Fusobacteriales	-0.0112346	-0.0135227	-0.00894644	4.74e-18	Tumor
o_Nostocales	-0.00198284	-0.00239706	-0.00156862	6.61e-17	Tumor
f_Nostocaceae	-0.00212214	-0.00258688	-0.0016574	2.74e-15	Tumor
g_Oenococcus	-0.000118386	-0.000145137	-9.16355e-05	1.06e-14	Tumor
c_Actinobacteria	0.0269742	0.0208197	0.0331287	8.99e-14	Normal
f_Fusobacteriaceae	-0.00937908	-0.0115983	-0.00715983	5.43e-13	Tumor
o_Burkholderiales	0.0144971	0.0109927	0.0180016	4.01e-12	Normal
g_Fusobacterium	-0.00926045	-0.011536	-0.00698485	6.26e-12	Tumor
g_Marvinbryantia	-0.000162597	-0.000203007	-0.000122186	8.32e-12	Tumor
p_Actinobacteria	0.0212606	0.0159095	0.0266116	4.25e-11	Normal
p_Firmicutes	-0.0399249	-0.0504055	-0.0294442	4.16e-10	Tumor
g_Corynebacterium	0.00846073	0.00620069	0.0107208	1.09e-09	Normal
f_Comamonadaceae	0.00626232	0.00456856	0.00795607	2.1e-09	Normal
g_Candidatus.Puniceispirillum	-4.48675e-05	-5.72497e-05	-3.24852e-05	2.8e-09	Tumor
g_Trichormus	-0.000561913	-0.000718252	-0.000405574	6.31e-09	Tumor
f_Leptotrichiaceae	-0.00132799	-0.00170068	-0.000955304	6.75e-09	Tumor
g_Gilliamella	-4.17532e-05	-5.36512e-05	-2.98552e-05	1.38e-08	Tumor
f_Orbaceae	-3.86642e-05	-4.9708e-05	-2.76204e-05	1.54e-08	Tumor
o_Orbales	-3.32146e-05	-4.27045e-05	-2.37247e-05	1.56e-08	Tumor
f_Corynebacteriaceae	0.00717905	0.00514885	0.00920924	1.75e-08	Normal
g_Acinetobacter	0.0179086	0.0128113	0.0230059	2.4e-08	Normal
g_Thermoanaerobacter	-0.000124033	-0.000159946	-8.81205e-05	3.33e-08	Tumor
c_Alphaproteobacteria	0.0195772	0.0138511	0.0253033	8.07e-08	Normal
g_Candidatus.Sulcia	-4.70005e-05	-6.11085e-05	-3.28925e-05	1.48e-07	Tumor
f_Lachnospiraceae	-0.00367842	-0.00477946	-0.00257738	1.84e-07	Tumor
g_Maribacter	-4.12256e-05	-5.37751e-05	-2.86761e-05	2.7e-07	Tumor
f_Moraxellaceae	0.0153897	0.0106317	0.0201478	7.91e-07	Normal
g_Leptospira	0.00307765	0.00212539	0.0040299	8.24e-07	Normal
f_Micrococcaceae	0.00912426	0.00630402	0.0119445	8.25e-07	Normal
c_Clostridia	-0.0123637	-0.016236	-0.00849151	1.25e-06	Tumor
g_Saccharopolyspora	0.00143507	0.000978435	0.00189171	2.45e-06	Normal
g_Nostoc	-0.00115329	-0.00152237	-0.000784211	2.6e-06	Tumor
g_Niabella	-0.000686502	-0.000913575	-0.000459428	8.1e-06	Tumor
c_Bacilli	-0.0304604	-0.040608	-0.0203128	1.19e-05	Tumor
f_Leptospiraceae	0.00254505	0.0016976	0.0033925	1.2e-05	Normal
g_Parvimonas	-0.000621191	-0.000833196	-0.000409186	2.33e-05	Tumor
g_Streptobacillus	-0.000107095	-0.000143647	-7.05426e-05	2.35e-05	Tumor
f_Sphingomonadaceae	0.00854504	0.00564253	0.0114476	2.38e-05	Normal
g_Campylobacter	-0.00155091	-0.00208977	-0.00101205	3.97e-05	Tumor
f_Spirochaetaceae	-0.00177988	-0.00240824	-0.00115153	6.65e-05	Tumor
g_Halothermothrix	-3.78664e-05	-5.14307e-05	-2.43021e-05	9.8e-05	Tumor
g_Ruminococcus	-0.00091018	-0.00123636	-0.000583995	0.000109	Tumor
c_Planctomycetia	-0.00292327	-0.00397021	-0.00187633	0.000109	Tumor
g_Micavibrio	-0.000131575	-0.000178802	-8.43486e-05	0.000114	Tumor
o_Sphingomonadales	0.00751016	0.00482646	0.0101939	0.000117	Normal
g_Solibacillus	-0.000101798	-0.000138431	-6.51642e-05	0.000122	Tumor
o_Oscillatoriales	-0.00385593	-0.00524687	-0.002465	0.000133	Tumor
o_Rhizobiales	0.00818845	0.00523587	0.011141	0.000151	Normal
f_Nocardiaceae	0.00197474	0.00126111	0.00268838	0.000162	Normal
o_Bacillales	-0.0284276	-0.0387321	-0.0181231	0.000173	Tumor
g_Dechloromonas	0.00237881	0.00151678	0.00324085	0.000176	Normal
g_Exiguobacterium	-0.000803593	-0.00109756	-0.000509626	0.000217	Tumor
o_Clostridiales	-0.0115847	-0.0158195	-0.00735003	0.000219	Tumor
g_Leptolyngbya	-0.00422509	-0.00578797	-0.0026622	0.000279	Tumor
f_Rikenellaceae	-0.000906463	-0.00124178	-0.000571148	0.000283	Tumor
f_Rhizobiaceae	0.005218	0.00326784	0.00716816	0.000418	Normal
g_Lachnoclostridium	-0.000290863	-0.000400559	-0.000181166	0.000455	Tumor
p_Bacteroidetes	-0.0221976	-0.0306146	-0.0137805	0.000611	Tumor
g_Leptotrichia	-0.000864161	-0.00119465	-0.000533668	0.000656	Tumor
g_Mycoplasma	-0.000706643	-0.000976622	-0.000436664	0.000676	Tumor
p_Planctomycetes	-0.00221884	-0.00306862	-0.00136906	0.00074	Tumor
g_Peptostreptococcus	-0.000507187	-0.00070305	-0.000311324	0.000945	Tumor
g_Nitrosomonas	-0.000253241	-0.000351292	-0.000155191	0.000996	Tumor
g_Aquifex	-5.70913e-05	-7.92729e-05	-3.49096e-05	0.00104	Tumor
g_Wigglesworthia	-4.23472e-05	-5.88438e-05	-2.58506e-05	0.00107	Tumor
g_Rheinheimera	-3.52436e-05	-4.90279e-05	-2.14593e-05	0.00118	Tumor
g_Anabaena	-0.000426677	-0.000593683	-0.00025967	0.00123	Tumor
g_Sphingobium	0.00205216	0.00124624	0.00285808	0.00153	Normal
g_Caldanaerobacter	-2.97809e-05	-4.16298e-05	-1.7932e-05	0.00183	Tumor
f_Rhodocyclaceae	0.00265373	0.00159961	0.00370784	0.00205	Normal
g_Alistipes	-0.000920569	-0.00128955	-0.000551586	0.00237	Tumor
o_Planctomycetales	-0.00284257	-0.0039917	-0.00169344	0.0029	Tumor
f_Methylophilaceae	-0.000667692	-0.000938393	-0.000396991	0.00317	Tumor
o_Rhodocyclales	0.0021515	0.00127723	0.00302577	0.00355	Normal
g_Parabacteroides	-0.000286041	-0.000402748	-0.000169335	0.00373	Tumor
g_Rhodococcus	0.0014612	0.000862138	0.00206026	0.00436	Normal
g_Anaplasma	-0.000281114	-0.000396772	-0.000165457	0.00444	Tumor
g_Capnocytophaga	-0.00149541	-0.00211198	-0.000878834	0.00452	Tumor
f_Campylobacteraceae	-0.00136899	-0.00193495	-0.000803031	0.00483	Tumor
g_Cardiobacterium	-7.81311e-05	-0.000110462	-4.58005e-05	0.00499	Tumor
f_Rhodospirillaceae	-0.0011247	-0.00159129	-0.000658108	0.00552	Tumor
g_Adlercreutzia	-5.64981e-05	-8.05639e-05	-3.24324e-05	0.0093	Tumor
c_Bacteroidia	-0.0196115	-0.0279433	-0.0112797	0.00955	Tumor
g_Treponema	-0.00133399	-0.00190494	-0.00076304	0.0104	Tumor
g_Parachlamydia	-5.06591e-05	-7.24816e-05	-2.88366e-05	0.0118	Tumor
f_Caulobacteraceae	0.00334735	0.00191002	0.00478467	0.0121	Normal
g_Arthrobacter	0.00575847	0.00327819	0.00823875	0.0131	Normal
g_Singulisphaera	-0.000652405	-0.000937061	-0.000367749	0.0164	Tumor
g_Rhizobium	0.00251849	0.00141985	0.00361713	0.0169	Normal
g_Leisingera	-0.000218892	-0.000314756	-0.000123028	0.0173	Tumor
o_Caulobacterales	0.00267063	0.00149522	0.00384605	0.0203	Normal
g_Candidatus.Evansia	-2.81379e-05	-4.06126e-05	-1.56631e-05	0.0213	Tumor
o_Bacteroidales	-0.0195331	-0.0281696	-0.0108967	0.022	Tumor
g_Nonomuraea	-2.04111e-05	-2.94965e-05	-1.13257e-05	0.0231	Tumor
g_Methylotenera	-0.000359479	-0.000520168	-0.00019879	0.0268	Tumor
g_Calothrix	-0.000142607	-0.000206453	-7.87616e-05	0.0276	Tumor
g_Sedimentibacter	-1.73589e-05	-2.51607e-05	-9.55717e-06	0.028	Tumor
g_Acidimicrobium	-0.000328835	-0.000476591	-0.000181079	0.0297	Tumor
g_Candidatus.Hepatoplasma	-3.11161e-05	-4.52346e-05	-1.69975e-05	0.0343	Tumor
g_Peptoniphilus	-0.000716946	-0.00104271	-0.000391178	0.0349	Tumor
g_Asticcacaulis	0.00247491	0.00135056	0.00359926	0.0379	Normal
o_Methylophilales	-0.0004997	-0.000727955	-0.000271445	0.0408	Tumor
g_Candidatus.Competibacter	-3.39866e-05	-4.9594e-05	-1.83791e-05	0.0428	Tumor
f_Chitinophagaceae	-0.000709536	-0.00103454	-0.000384537	0.0431	Tumor
f_Acetobacteraceae	0.00185374	0.00100557	0.00270192	0.0435	Normal
g_Blautia	-0.000381104	-0.000555964	-0.000206244	0.0439	Tumor
g_Bacteroides	-0.00966643	-0.0141147	-0.00521818	0.0477	Tumor

## Sheet: Table S3
pan-cancer_lefse results
k_Bacteria.p_Actinobacteria.c_Actinobacteria.o_Acidimicrobiales.f_Acidimicrobineae.g_Acidimicrobium	2.98148	Tumor	2.47943	0.0104526
k_Bacteria.p_Proteobacteria.c_Gammaproteobacteria.o_Pseudomonadales.f_Moraxellaceae.g_Acinetobacter	4.98868	Normal	4.05511	1.42649e-15
k_Bacteria.p_Actinobacteria.c_Actinobacteria.o_Actinomycetales.f_Actinomycetaceae.g_Actinobaculum	2.79453	Tumor	2.02316	0.00093302
k_Bacteria.p_Proteobacteria.c_Alphaproteobacteria.o_Rhizobiales.f_Rhizobiaceae.g_Agrobacterium	3.58359	Normal	2.65057	0.00248277
k_Bacteria.p_Proteobacteria.c_Gammaproteobacteria.o_Alteromonadales.f_Alteromonadaceae.g_Alteromonas	3.29097	Tumor	2.65825	0.0381416
k_Bacteria.p_Actinobacteria.c_Actinobacteria.o_Actinomycetales.f_Micrococcaceae.g_Arthrobacter	4.15424	Normal	3.60745	2.78879e-05
k_Bacteria.p_Bacteroidetes.c_Bacteroidetes.o_Bacteroidales.f_Bacteroidaceae.g_Bacteroides	4.4838	Tumor	3.79696	0.00272338
k_Bacteria.p_Proteobacteria.c_Alphaproteobacteria.o_Caulobacterales.f_Caulobacteraceae.g_Brevundimonas	3.54437	Normal	2.65137	2.10848e-05
k_Bacteria.p_Cyanobacteria.c_Cyanobacteria.o_Nostocales.g_Calothrix	2.56629	Tumor	2.07573	0.00552396
k_Bacteria.p_Proteobacteria.c_Epsilonproteobacteria.o_Campylobacterales.f_Campylobacteraceae.g_Campylobacter	3.60478	Tumor	2.99987	0.00591614
k_Bacteria.p_Bacteroidetes.c_Flavobacteria.o_Flavobacteriales.f_Flavobacteriaceae.g_Capnocytophaga	3.47375	Tumor	2.96717	0.0430931
k_Bacteria.p_Chloroflexi.c_Chloroflexi.o_Chloroflexales.f_Chloroflexaceae.g_Chloroflexus	3.12978	Tumor	2.55827	0.000501209
k_Bacteria.p_Firmicutes.c_Clostridia.o_Clostridiales.f_Clostridiaceae.g_Clostridium	4.02352	Tumor	2.96801	0.00116655
k_Bacteria.p_Firmicutes.c_Clostridia.o_Clostridiales.f_Lachnospiraceae.g_Coprococcus	2.94561	Tumor	2.37524	0.00046477
k_Bacteria.p_Actinobacteria.c_Actinobacteria.o_Actinomycetales.f_Corynebacteriaceae.g_Corynebacterium	4.6757	Normal	3.73668	3.39248e-14
k_Bacteria.p_Proteobacteria.c_Alphaproteobacteria.o_Rhizobiales.f_Rhizobiaceae.g_Ensifer	4.22253	Normal	2.95071	3.25787e-06
k_Bacteria.p_Fusobacteria.c_Fusobacteria.o_Fusobacteriales.f_Fusobacteriaceae.g_Fusobacterium	4.33474	Tumor	3.73483	0.0338925
k_Bacteria.p_Firmicutes.c_Bacilli.o_Bacillales.f_Staphylococcaceae.g_Gemella	4.2845	Normal	3.40361	4.63315e-08
k_Bacteria.p_Proteobacteria.c_Alphaproteobacteria.o_Rhodospirillales.f_Acetobacteraceae.g_Gluconacetobacter	3.01887	Normal	2.47813	5.87259e-05
k_Bacteria.p_Proteobacteria.c_Gammaproteobacteria.o_Pasteurellales.f_Pasteurellaceae.g_Haemophilus	3.54312	Tumor	2.73384	0.000125531
k_Bacteria.p_Proteobacteria.c_Gammaproteobacteria.o_Oceanospirillales.f_Halomonadaceae.g_Halomonas	3.16477	Normal	2.35607	0.0417208
k_Bacteria.p_Proteobacteria.c_Gammaproteobacteria.o_Chromatiales.f_Halothiobacillaceae.g_Halothiobacillus	2.99048	Tumor	2.4769	0.00981085
k_Bacteria.p_Actinobacteria.c_Actinobacteria.o_Actinomycetales.f_Sterptomycetaceae.g_Kitasatospora	2.93889	Normal	2.04739	0.00118124
k_Bacteria.p_Proteobacteria.c_Betaproteobacteria.o_Neisseriales.f_Neisseriaceae.g_Laribacter	2.56742	Normal	2.00502	0.0378854
k_Bacteria.p_Spirochaetes.c_Spirochaetes.o_Spirochaetales.f_Leptospiraceae.g_Leptospira	4.12473	Normal	3.32392	1.60464e-13
k_Bacteria.p_Proteobacteria.c_Betaproteobacteria.o_Burkholderiales.g_Leptothrix	3.41304	Normal	2.27961	0.0148526
k_Bacteria.p_Fusobacteria.c_Fusobacteria.o_Fusobacteriales.f_Fusobacteriaceae.g_Leptotrichia	3.15976	Tumor	2.75856	0.00902683
k_Bacteria.p_Proteobacteria.c_Alphaproteobacteria.o_Rhodospirillales.f_Rhodospirillaceae.g_Magnetospirillum	3.09179	Tumor	2.33185	0.047063
k_Bacteria.p_Proteobacteria.c_Alphaproteobacteria.o_Rhizobiales.f_Methylobacteriaceae.g_Methylobacterium	4.00231	Tumor	2.48823	0.0310891
k_Bacteria.p_Actinobacteria.c_Actinobacteria.o_Actinomycetales.f_Micrococcaceae.g_Micrococcus	3.95939	Normal	2.99681	1.98671e-08
k_Bacteria.p_Tenericutes.c_Mollicutes.o_Entomoplasmatales.f_Mycoplasmataceae.g_Mycoplasma	3.31091	Tumor	2.74217	0.00403302
k_Bacteria.p_Proteobacteria.c_Betaproteobacteria.o_Nitrosomonadales.f_Nitrosomonadaceae.g_Nitrosomonas	2.79183	Tumor	2.30519	0.0173137
k_Bacteria.p_Actinobacteria.c_Actinobacteria.o_Actinomycetales.f_Nocardiaceae.g_Nocardia	3.55127	Normal	2.69698	0.000176887
k_Bacteria.p_Cyanobacteria.c_Cyanobacteria.o_Nostocales.g_Nostoc	3.59506	Tumor	2.99112	0.000285745
k_Bacteria.p_Deinococcus_Thermus.c_Deinococci.o_Thermales.f_Thermaceae.g_Oceanithermus	3.01938	Tumor	2.31065	0.00666845
k_Bacteria.p_Proteobacteria.c_Betaproteobacteria.o_Burkholderiales.f_Oxalobacteraceae.g_Oxalobacter	2.72968	Tumor	2.04263	0.0111274
k_Bacteria.p_Proteobacteria.c_Gammaproteobacteria.o_Enterobacteriales.f_Enterobacteriaceae.g_Pantoea	3.36763	Tumor	2.71028	0.0454399
k_Bacteria.p_Firmicutes.c_Clostridia.o_Clostridiales.f_Peptostreptococcaceae.g_Parvimonas	3.11495	Tumor	2.60753	0.00113089
k_Bacteria.p_Firmicutes.c_Clostridia.o_Clostridiales.f_Peptostreptococcaceae.g_Peptostreptococcus	3.08805	Tumor	2.52114	0.000151962
k_Bacteria.p_Bacteroidetes.c_Bacteroidetes.o_Bacteroidales.f_Porphyromonadaceae.g_Porphyromonas	3.64668	Tumor	2.74662	0.0451055
k_Bacteria.p_Bacteroidetes.c_Bacteroidetes.o_Bacteroidales.f_Prevotellaceae.g_Prevotella	4.67543	Tumor	3.85404	2.93492e-05
k_Bacteria.p_Actinobacteria.c_Actinobacteria.o_Actinomycetales.f_Propionibacteriaceae.g_Propionibacterium	4.11718	Normal	3.0114	7.08531e-06
k_Bacteria.p_Proteobacteria.c_Alphaproteobacteria.o_Rhizobiales.f_Rhizobiaceae.g_Rhizobium	4.09248	Normal	3.13883	1.2498e-05
k_Bacteria.p_Actinobacteria.c_Actinobacteria.o_Actinomycetales.f_Nocardiaceae.g_Rhodococcus	3.80302	Normal	2.97162	1.13989e-07
k_Bacteria.p_Proteobacteria.c_Alphaproteobacteria.o_Rhodospirillales.f_Rhodospirillaceae.g_Rhodospirillum	3.06794	Tumor	2.29182	0.0295839
k_Bacteria.p_Actinobacteria.c_Actinobacteria.o_Actinomycetales.f_Micrococcaceae.g_Rothia	3.75328	Normal	3.09819	1.06685e-07
k_Bacteria.p_Firmicutes.c_Clostridia.o_Clostridiales.f_Lachnospiraceae.g_Ruminococcus	3.39833	Tumor	2.85246	1.06076e-05
k_Bacteria.p_Proteobacteria.c_Gammaproteobacteria.o_Enterobacteriales.f_Enterobacteriaceae.g_Serratia	3.44313	Tumor	2.63074	0.035257
k_Bacteria.p_Proteobacteria.c_Alphaproteobacteria.o_Sphingomonadales.f_Sphingomonadaceae.g_Sphingomonas	4.1598	Normal	3.29037	2.88243e-07
k_Bacteria.p_Firmicutes.c_Bacilli.o_Lactobacillales.f_Streptococcaceae.g_Streptococcus	4.3587	Tumor	3.31416	0.00638265
k_Bacteria.p_Actinobacteria.c_Actinobacteria.o_Actinomycetales.f_Sterptomycetaceae.g_Streptomyces	4.20099	Normal	2.59546	0.0488796
k_Bacteria.p_Proteobacteria.c_Betaproteobacteria.o_Hydrogenophilales.f_Hydrogenophilaceae.g_Thiobacillus	2.77383	Normal	2.28392	0.00669015
k_Bacteria.p_Spirochaetes.c_Spirochaetes.o_Spirochaetales.f_Spirochaetaceae.g_Treponema	3.56631	Tumor	2.8653	0.0279656
k_Bacteria.p_Tenericutes.c_Mollicutes.o_Entomoplasmatales.f_Mycoplasmataceae.g_Ureaplasma	3.64531	Normal	2.73778	7.96843e-09
k_Bacteria.p_Proteobacteria.c_Gammaproteobacteria.o_Xanthomonadales.f_Xanthomonadaceae.g_Xanthomonas	3.25594	Tumor	2.24511	0.00168183
k_Bacteria.p_Proteobacteria.c_Gammaproteobacteria.o_Enterobacteriales.f_Enterobacteriaceae.g_Yersinia	3.16014	Tumor	2.28212	0.0337279
k_Bacteria.p_Proteobacteria	5.64654	Normal	4.23443	0.00015531
k_Bacteria.p_Proteobacteria.c_Alphaproteobacteria	4.99563	Normal	3.60989	0.000109008
k_Bacteria.p_Firmicutes.c_Clostridia	4.40341	Tumor	3.47818	0.00342283
k_Bacteria.p_Firmicutes.c_Clostridia.o_Clostridiales	4.39544	Tumor	3.47505	0.00325589
k_Bacteria.p_Proteobacteria.c_Gammaproteobacteria	5.43501	Normal	3.91616	0.00156945
k_Bacteria.p_Proteobacteria.c_Betaproteobacteria	4.68652	Normal	3.34326	0.0449227
k_Bacteria.p_Actinobacteria	5.21299	Normal	4.13837	1.86696e-19
k_Bacteria.p_Actinobacteria.c_Actinobacteria	5.21299	Normal	4.13837	1.86696e-19
k_Bacteria.p_Actinobacteria.c_Actinobacteria.o_Acidimicrobiales	2.98148	Tumor	2.48198	0.0104526
k_Bacteria.p_Actinobacteria.c_Actinobacteria.o_Acidimicrobiales.f_Acidimicrobineae	2.98148	Tumor	2.47937	0.0104526
k_Bacteria.p_Actinobacteria.c_Actinobacteria.o_Actinomycetales	5.19568	Normal	4.15471	4.803e-21
k_Bacteria.p_Proteobacteria.c_Gammaproteobacteria.o_Pseudomonadales	5.32744	Normal	4.02337	2.77542e-06
k_Bacteria.p_Proteobacteria.c_Gammaproteobacteria.o_Pseudomonadales.f_Moraxellaceae	5.0013	Normal	4.06315	2.72427e-15
k_Bacteria.p_Proteobacteria.c_Gammaproteobacteria.o_Pasteurellales	3.60313	Tumor	2.75023	0.000614768
k_Bacteria.p_Proteobacteria.c_Gammaproteobacteria.o_Pasteurellales.f_Pasteurellaceae	3.60313	Tumor	2.7582	0.000614768
k_Bacteria.p_Proteobacteria.c_Alphaproteobacteria.o_Rhizobiales	4.77724	Normal	3.38404	7.57131e-05
k_Bacteria.p_Proteobacteria.c_Alphaproteobacteria.o_Rhizobiales.f_Rhizobiaceae	4.54049	Normal	3.3904	8.57253e-09
k_Bacteria.p_Proteobacteria.c_Gammaproteobacteria.o_Chromatiales	3.37451	Tumor	2.57177	0.0482845
k_Bacteria.p_Proteobacteria.c_Gammaproteobacteria.o_Xanthomonadales	3.42797	Tumor	2.33143	0.0390651
k_Bacteria.p_Cyanobacteria.c_Cyanobacteria.o_Nostocales	3.79154	Tumor	3.19067	5.62124e-06
k_Bacteria.p_Actinobacteria.c_Actinobacteria.o_Actinomycetales.f_Micrococcaceae	4.46296	Normal	3.79589	7.17495e-16
k_Bacteria.p_Proteobacteria.c_Alphaproteobacteria.o_Rhodospirillales.f_Rhodospirillaceae	3.68366	Tumor	2.77117	0.0207471
k_Bacteria.p_Firmicutes.c_Bacilli.o_Bacillales	5.29814	Tumor	3.62333	0.0461241
k_Bacteria.p_Bacteroidetes	4.97857	Tumor	4.169	1.76785e-05
k_Bacteria.p_Bacteroidetes.c_Bacteroidetes	4.91519	Tumor	4.14157	1.29627e-05
k_Bacteria.p_Bacteroidetes.c_Bacteroidetes.o_Bacteroidales	4.91519	Tumor	4.14157	1.29627e-05
k_Bacteria.p_Bacteroidetes.c_Bacteroidetes.o_Bacteroidales.f_Bacteroidaceae	4.4838	Tumor	3.79879	0.00272338
k_Bacteria.p_Proteobacteria.c_Alphaproteobacteria.o_Sphingomonadales	4.18201	Normal	3.29716	8.75479e-07
k_Bacteria.p_Proteobacteria.c_Alphaproteobacteria.o_Sphingomonadales.f_Sphingomonadaceae	4.18201	Normal	3.29809	8.75479e-07
k_Bacteria.p_Spirochaetes	4.22139	Normal	3.06651	2.49444e-07
k_Bacteria.p_Spirochaetes.c_Spirochaetes	4.22139	Normal	3.06651	2.49444e-07
k_Bacteria.p_Spirochaetes.c_Spirochaetes.o_Spirochaetales	4.22139	Normal	3.06651	2.49444e-07
k_Bacteria.p_Spirochaetes.c_Spirochaetes.o_Spirochaetales.f_Spirochaetaceae	3.7028	Tumor	2.95607	0.0153931
k_Bacteria.p_Proteobacteria.c_Alphaproteobacteria.o_Caulobacterales	3.91851	Normal	2.75761	0.00169519
k_Bacteria.p_Proteobacteria.c_Alphaproteobacteria.o_Caulobacterales.f_Caulobacteraceae	3.91851	Normal	2.7826	0.00169519
k_Bacteria.p_Firmicutes.c_Clostridia.o_Clostridiales.f_Lachnospiraceae	3.55032	Tumor	2.9888	1.17386e-06
k_Bacteria.p_Chlorobi	3.03401	Tumor	2.15182	0.0385586
k_Bacteria.p_Chlorobi.c_Chlorobia	3.03401	Tumor	2.16228	0.0385586
k_Bacteria.p_Chlorobi.c_Chlorobia.o_Chlorobiales	3.03401	Tumor	2.14954	0.0385586
k_Bacteria.p_Chlorobi.c_Chlorobia.o_Chlorobiales.f_Chlorobiaceae	3.03401	Tumor	2.15441	0.0385586
k_Bacteria.p_Chloroflexi.c_Chloroflexi	3.41203	Tumor	2.63083	0.0401506
k_Bacteria.p_Chloroflexi.c_Chloroflexi.o_Chloroflexales	3.3492	Tumor	2.58206	0.00748549
k_Bacteria.p_Chloroflexi.c_Chloroflexi.o_Chloroflexales.f_Chloroflexaceae	3.3492	Tumor	2.60309	0.00748549
k_Bacteria.p_Proteobacteria.c_Gammaproteobacteria.o_Oceanospirillales.f_Halomonadaceae	3.26411	Normal	2.48642	0.0215816
k_Bacteria.p_Firmicutes.c_Clostridia.o_Clostridiales.f_Clostridiaceae	4.02369	Tumor	2.97602	0.00112811
k_Bacteria.p_Actinobacteria.c_Actinobacteria.o_Actinomycetales.f_Corynebacteriaceae	4.6757	Normal	3.73668	3.39248e-14
k_Bacteria.p_Tenericutes.c_Mollicutes.o_Entomoplasmatales	3.76108	Tumor	2.3449	0.0240008
k_Bacteria.p_Fusobacteria	4.36284	Tumor	3.77422	0.0155859
k_Bacteria.p_Fusobacteria.c_Fusobacteria	4.36284	Tumor	3.77307	0.0155859
k_Bacteria.p_Fusobacteria.c_Fusobacteria.o_Fusobacteriales	4.36284	Tumor	3.77586	0.0155859
k_Bacteria.p_Fusobacteria.c_Fusobacteria.o_Fusobacteriales.f_Fusobacteriaceae	4.36284	Tumor	3.77314	0.0155859
k_Bacteria.p_Proteobacteria.c_Betaproteobacteria.o_Nitrosomonadales	3.01381	Tumor	2.45526	0.000782982
k_Bacteria.p_Firmicutes.c_Bacilli.o_Bacillales.f_Staphylococcaceae	4.43596	Normal	3.33148	7.51563e-06
k_Bacteria.p_Proteobacteria.c_Gammaproteobacteria.o_Chromatiales.f_Halothiobacillaceae	2.99048	Tumor	2.47783	0.00981085
k_Bacteria.p_Proteobacteria.c_Betaproteobacteria.o_Hydrogenophilales	2.8138	Normal	2.31306	0.01352
k_Bacteria.p_Proteobacteria.c_Betaproteobacteria.o_Hydrogenophilales.f_Hydrogenophilaceae	2.8138	Normal	2.31392	0.01352
k_Bacteria.p_Actinobacteria.c_Actinobacteria.o_Actinomycetales.f_Propionibacteriaceae	4.11721	Normal	3.01102	7.04456e-06
k_Bacteria.p_Actinobacteria.c_Actinobacteria.o_Actinomycetales.f_Sterptomycetaceae	4.22412	Normal	2.62091	0.0321
k_Bacteria.p_Firmicutes.c_Bacilli.o_Lactobacillales.f_Streptococcaceae	4.37678	Tumor	3.31648	0.00387426
k_Bacteria.p_Spirochaetes.c_Spirochaetes.o_Spirochaetales.f_Leptospiraceae	4.12655	Normal	3.32677	9.31295e-14
k_Bacteria.p_Nitrospirae	2.91856	Tumor	2.18838	0.0485777
k_Bacteria.p_Nitrospirae.c_Nitrospira	2.91856	Tumor	2.19276	0.0485777
k_Bacteria.p_Nitrospirae.c_Nitrospira.o_Nitrospirales	2.91856	Tumor	2.19895	0.0485777
k_Bacteria.p_Nitrospirae.c_Nitrospira.o_Nitrospirales.f_Nitrospiraceae	2.91856	Tumor	2.19412	0.0485777
k_Bacteria.p_Proteobacteria.c_Alphaproteobacteria.o_Rhizobiales.f_Methylobacteriaceae	4.00231	Tumor	2.48663	0.0310891
k_Bacteria.p_Tenericutes.c_Mollicutes.o_Entomoplasmatales.f_Mycoplasmataceae	3.73664	Normal	2.32131	0.0081705
k_Bacteria.p_Proteobacteria.c_Betaproteobacteria.o_Nitrosomonadales.f_Nitrosomonadaceae	2.79183	Tumor	2.31103	0.0173137
k_Bacteria.p_Actinobacteria.c_Actinobacteria.o_Actinomycetales.f_Nocardiaceae	3.99617	Normal	3.15458	3.7302e-09
k_Bacteria.p_Proteobacteria.c_Betaproteobacteria.o_Burkholderiales.f_Oxalobacteraceae	2.72968	Tumor	2.0409	0.0111274
k_Bacteria.p_Firmicutes.c_Clostridia.o_Clostridiales.f_Peptostreptococcaceae	3.40274	Tumor	2.8671	1.03158e-05
k_Bacteria.p_Bacteroidetes.c_Bacteroidetes.o_Bacteroidales.f_Porphyromonadaceae	3.64668	Tumor	2.73817	0.0451055
k_Bacteria.p_Bacteroidetes.c_Bacteroidetes.o_Bacteroidales.f_Prevotellaceae	4.67543	Tumor	3.85622	2.93492e-05
k_Bacteria.p_Proteobacteria.c_Gammaproteobacteria.o_Xanthomonadales.f_Xanthomonadaceae	3.42307	Tumor	2.32905	0.0313706
k_Bacteria.p_Proteobacteria.c_Deltaproteobacteria.o_Syntrophobacterales	2.88545	Normal	2.19532	0.000174031
k_Bacteria.p_Proteobacteria.c_Deltaproteobacteria.o_Syntrophobacterales.f_Syntrophaceae	2.67142	Normal	2.02185	6.36877e-05

## Sheet: Table S4
sample	TCGA-AO-A12G-01A-11R-A10I-13	TCGA-C8-A26V-01A-11R-A16E-13	TCGA-C8-A1HO-01A-11R-A13P-13	TCGA-AC-A2BK-01A-11R-A21U-13	TCGA-EW-A1J3-01A-11R-A13P-13	TCGA-A2-A0EX-01A-21R-A035-13	TCGA-E2-A15T-01A-11R-A114-13	TCGA-AR-A0U4-01A-11R-A108-13	TCGA-E2-A14T-01A-11R-A114-13	TCGA-B6-A0RT-01A-21R-A085-13	TCGA-A1-A0SM-01A-11R-A085-13	TCGA-E2-A1LK-01A-21R-A14C-13	TCGA-AN-A0AK-01A-21R-A010-13	TCGA-AR-A2LQ-01A-22R-A18L-13	TCGA-BH-A0W5-01A-11R-A108-13	TCGA-E2-A15J-01A-11R-A12O-13	TCGA-BH-A1FL-01A-11R-A13P-13	TCGA-BH-A0B1-01A-12R-A057-13	TCGA-AC-A23G-01A-11R-A214-13	TCGA-AC-A62V-01A-11R-A31S-13	TCGA-D8-A1X5-01A-11R-A14C-13	TCGA-E9-A248-01A-11R-A168-13	TCGA-E9-A1RF-01A-11R-A156-13	TCGA-OL-A5RX-01A-11R-A28I-13	TCGA-BH-A1FH-01A-12R-A13P-13	TCGA-D8-A147-01A-11R-A114-13	TCGA-E9-A22G-01A-11R-A156-13	TCGA-E2-A1L9-01A-11R-A13P-13	TCGA-AR-A1AS-01A-11R-A12O-13	TCGA-LL-A73Z-01A-11R-A32K-13	TCGA-A2-A0D4-01A-11R-A038-13	TCGA-LL-A5YN-01A-11R-A28I-13	TCGA-Z7-A8R5-01A-42R-A41G-13	TCGA-BH-A1EO-01A-11R-A136-13	TCGA-B6-A0WY-01A-11R-A108-13	TCGA-A2-A0SX-01A-12R-A085-13	TCGA-LL-A9Q3-01A-11R-A41G-13	TCGA-AN-A0XV-01A-11R-A108-13	TCGA-AO-A0J4-01A-11R-A035-13	TCGA-LQ-A4E4-01A-11R-A25Z-13	TCGA-A2-A0D3-01A-11R-A114-13	TCGA-B6-A0X5-01A-21R-A108-13	TCGA-E2-A150-01A-11R-A12C-13	TCGA-E2-A10F-01A-11R-A10I-13	TCGA-A2-A0ST-01A-12R-A085-13	TCGA-GM-A5PX-01A-12R-A28I-13	TCGA-BH-A1FC-01A-11R-A13P-13	TCGA-BH-A0BV-01A-11R-A010-13	TCGA-E2-A108-01A-13R-A10I-13
p_Acidobacteria	0.0124224	0	0	0	0	0.00299401	0	0	0.0070922	0	0.00537634	0	0.00962695	0.00391389	0.00542005	0.00334448	0	0.00371747	0.00363857	0	0	0	0.00225734	0	0.00540541	0	0.00228833	0	0	0.0119403	0.00320513	0.00387597	0.00263158	0	0	0	0.0077821	0.00859599	0.00574713	0.00283019	0.00505051	0.0023753	0	0.00990099	0.00840336	0.00632911	0	0	0.0123457
p_Actinobacteria	0.124224	0.0861345	0.143369	0.0640394	0.102804	0.0538922	0.103321	0.106707	0.12766	0.100719	0.0913978	0.0978723	0.395909	0.144814	0.130081	0.0468227	0.115942	0.208178	0.0915706	0.137075	0.0758123	0.102679	0.0880361	0.0963855	0.132432	0.0873016	0.0640732	0.0996441	0.0843373	0.137313	0.108974	0.118217	0.123684	0.109756	0.125891	0.113744	0.136187	0.0888252	0.0833333	0.188679	0.0808081	0.106888	0.0628019	0.108911	0.130252	0.10443	0.101604	0.0460641	0.090535
p_Bacteroidetes	0.0372671	0.0357143	0.0430108	0.0591133	0.0280374	0.146707	0.0221402	0.0731707	0.0390071	0.057554	0.0268817	0.0297872	0.0505415	0.0978474	0.0704607	0.0167224	0.0338164	0.0594796	0.0776228	0.107636	0.0469314	0.0357143	0.0496614	0.11747	0.0432432	0.0119048	0.0366133	0.024911	0.0301205	0.110448	0.0288462	0.0639535	0.1	0.0284553	0.0570071	0.0473934	0.0894942	0.0458453	0.0488506	0.0311321	0.020202	0.0285036	0.00966184	0.0841584	0.0210084	0.135021	0.0106952	0.0227405	0.0699588
p_Candidatus.Saccharibacteria	0	0	0	0	0	0	0	0	0	0	0	0	0	0.00195695	0	0	0	0	0.00121286	0	0	0	0	0	0	0	0	0	0	0	0	0	0.00263158	0	0	0	0	0	0	0	0	0	0	0	0	0	0	0	0
p_Chlamydiae	0	0	0	0	0	0.00598802	0	0	0	0	0	0	0.00120337	0.00391389	0	0	0	0	0.00121286	0	0	0	0.000752445	0	0	0	0.00114416	0	0	0	0	0	0.00263158	0	0.00712589	0.00473934	0	0.0143266	0	0.000943396	0	0.0023753	0	0	0	0.00105485	0	0.00058309	0.00411523
p_Chloroflexi	0.0124224	0.00210084	0.00358423	0.00492611	0	0.00299401	0.00738007	0	0	0	0.00537634	0	0.00120337	0.0156556	0.00542005	0	0.00483092	0	0.00970285	0.00551978	0	0	0.00902934	0.0060241	0.0027027	0	0.00114416	0	0.0060241	0.0149254	0	0.00193798	0.00789474	0	0	0	0.00389105	0	0.00574713	0.00283019	0	0.0023753	0	0.0247525	0.00420168	0.00738397	0	0.00116618	0.0164609
p_Firmicutes	0.322981	0.5	0.379928	0.339901	0.35514	0.308383	0.527675	0.448171	0.375887	0.446043	0.521505	0.421277	0.198556	0.197652	0.401084	0.64214	0.52657	0.297398	0.0758035	0.130635	0.472924	0.482143	0.436418	0.25	0.386486	0.583333	0.524027	0.590747	0.548193	0.167164	0.503205	0.253876	0.189474	0.426829	0.384798	0.421801	0.249027	0.432665	0.436782	0.233019	0.570707	0.396675	0.594203	0.376238	0.453782	0.220464	0.475936	0.141108	0.283951
p_Fusobacteria	0	0	0	0.00492611	0	0.011976	0	0	0	0.00719425	0	0	0	0.00978474	0.00271003	0	0	0	0.000606428	0.0202392	0	0	0.0082769	0.00301205	0	0	0.00228833	0	0	0.0119403	0.00641026	0.0116279	0.00263158	0	0	0	0.00389105	0.00573066	0	0.000943396	0.00505051	0.00712589	0	0.0049505	0	0	0	0.00291545	0.00411523
p_Gemmatimonadetes	0	0	0	0	0.0046729	0.00598802	0	0	0	0	0	0.00425532	0.00240674	0.00195695	0.00271003	0	0	0	0.00242571	0	0.00361011	0	0	0	0	0	0.00114416	0	0	0	0.00320513	0.00193798	0	0	0.0023753	0	0	0	0.00287356	0	0	0.0023753	0	0	0	0	0	0.00116618	0.00411523
p_Nitrospirae	0	0	0	0	0	0.00299401	0	0	0	0	0	0.00851064	0.00120337	0	0.00271003	0	0	0.00371747	0.00121286	0	0.00361011	0	0	0	0	0	0	0	0	0	0.00320513	0	0	0	0.0023753	0	0	0.00286533	0	0	0	0	0	0	0	0	0	0	0
p_Planctomycetes	0	0	0	0.00492611	0.0046729	0	0	0	0.0070922	0.0143885	0	0.00425532	0.00361011	0.00391389	0	0	0	0	0.00667071	0.0110396	0	0	0.00376223	0.0060241	0	0.00396825	0.00572082	0	0	0.00298507	0.00641026	0.00193798	0.00263158	0	0.0023753	0.00947867	0.0077821	0.00286533	0.00862069	0.00188679	0.010101	0.00475059	0.00483092	0.0049505	0.012605	0.00632911	0	0.00233236	0
p_Proteobacteria	0.459627	0.323529	0.275986	0.46798	0.359813	0.329341	0.324723	0.347561	0.361702	0.338129	0.327957	0.382979	0.303249	0.444227	0.355014	0.277592	0.246377	0.3829	0.682232	0.545538	0.33213	0.334821	0.346877	0.460843	0.356757	0.18254	0.319222	0.238434	0.313253	0.501493	0.310897	0.498062	0.510526	0.378049	0.365796	0.364929	0.44358	0.355301	0.37069	0.459434	0.29798	0.422803	0.318841	0.331683	0.331933	0.431435	0.358289	0.764431	0.489712
p_Synergistetes	0.00621118	0.0168067	0.11828	0.00492611	0.107477	0	0	0	0.0638298	0	0	0.0340426	0.00722022	0	0	0	0.0628019	0.0111524	0.00303214	0	0.0288809	0.0133929	0.00978179	0.0060241	0.0486486	0.119048	0.0102975	0.0142349	0	0.00298507	0	0.00193798	0	0.0284553	0	0	0	0	0	0.00283019	0.00505051	0	0	0	0	0.0116034	0.0320856	0	0
p_Tenericutes	0.00621118	0.00840336	0.00358423	0.00985222	0	0.0389222	0	0.00304878	0.0035461	0	0.00537634	0	0	0.00782779	0.00271003	0	0	0.00371747	0.00121286	0.00643974	0.00361011	0	0.0127916	0.00301205	0.00540541	0	0.0114416	0.00355872	0	0.00298507	0.00961539	0.00193798	0.00526316	0.00406504	0.0118765	0.00473934	0	0.00859599	0.0114943	0.00849057	0	0	0	0	0.00840336	0.00421941	0	0.00058309	0.00411523
p_Verrucomicrobia	0	0	0	0	0.0046729	0.00299401	0	0.00304878	0.0035461	0	0	0.00425532	0.00361011	0.00195695	0	0	0	0.00371747	0.00181928	0.000919963	0.00361011	0.00892857	0.00150489	0.0060241	0.0027027	0	0.00114416	0	0	0	0.00320513	0	0.00263158	0	0.0023753	0.00473934	0.0077821	0	0	0	0.00505051	0	0	0	0	0.00105485	0	0	0.00411523
c_Acidobacteriia	0.0141844	0	0	0	0	0	0	0	0.00442478	0	0.00632911	0	0.00764331	0.00431965	0.00319489	0	0	0.00406504	0.00149925	0	0	0	0.0019084	0	0	0	0	0	0	0.013245	0	0.00229358	0.0030303	0	0	0	0.00843882	0.00668896	0.00699301	0.00326087	0.00645161	0.0026738	0	0.0060241	0.0106952	0.00584112	0	0	0.014218
c_Actinobacteria	0.141844	0.110811	0.172414	0.0734463	0.127168	0.06	0.134615	0.126812	0.159292	0.12069	0.107595	0.124324	0.419108	0.159827	0.153355	0.0590717	0.135593	0.227642	0.113193	0.158511	0.0967742	0.132948	0.111641	0.111498	0.161716	0.10628	0.0805755	0.129032	0.10687	0.152318	0.126866	0.139908	0.142424	0.138462	0.151429	0.134078	0.147679	0.103679	0.101399	0.217391	0.103226	0.120321	0.0797546	0.13253	0.165775	0.115654	0.128378	0.0582167	0.104265
c_Alphaproteobacteria	0.120567	0.072973	0.0732759	0.146893	0.109827	0.0766667	0.0865385	0.0905797	0.0973451	0.0948276	0.0316456	0.124324	0.0343949	0.131749	0.0543131	0.0464135	0.0621469	0.0731707	0.172414	0.167021	0.138249	0.0867052	0.111641	0.125436	0.151815	0.0628019	0.0892086	0.0506912	0.0916031	0.165563	0.0783582	0.126147	0.169697	0.128205	0.0685714	0.0726257	0.135021	0.0702341	0.111888	0.0923913	0.0322581	0.0962567	0.0858896	0.10241	0.0695187	0.108645	0.0878378	0.0338983	0.189573
c_Bacilli	0.198582	0.359459	0.310345	0.237288	0.271676	0.186667	0.5	0.40942	0.323009	0.327586	0.455696	0.383784	0.143949	0.131749	0.338658	0.565401	0.429379	0.203252	0.0562219	0.0882979	0.460829	0.421965	0.348282	0.202091	0.330033	0.487923	0.446043	0.502304	0.503817	0.0960265	0.395522	0.201835	0.109091	0.328205	0.348571	0.357542	0.219409	0.404682	0.346154	0.203261	0.529032	0.342246	0.558282	0.26506	0.368984	0.140187	0.398649	0.137067	0.208531
c_Chlamydiia	0	0	0	0	0	0.00666667	0	0	0	0	0	0	0.00127388	0.00431965	0	0	0	0	0.00149925	0	0	0	0.000954198	0	0	0	0.00143885	0	0	0	0	0	0.0030303	0	0.00857143	0.00558659	0	0.0167224	0	0.00108696	0	0.0026738	0	0	0	0.00116822	0	0.00073692	0.00473934
c_Clostridia	0.0780142	0.0756757	0.0387931	0.0903955	0.0289017	0.0933333	0.00961539	0.0253623	0.0442478	0.0689655	0.0316456	0.00540541	0.0305732	0.0691145	0.0191693	0.0295359	0.0508475	0.0772358	0.0254873	0.0393617	0.0184332	0.0289017	0.0467557	0.0348432	0.0231023	0.0338164	0.0374101	0.0460829	0	0.0463576	0.0597015	0.0229358	0.0484848	0.0410256	0.0257143	0.0391061	0.0295359	0.0434783	0.0454545	0.0336957	0.0193548	0.0294118	0.0122699	0.0301205	0.0106952	0.0747664	0.0135135	0.0140015	0.0236967
c_Cytophagia	0.0141844	0.00540541	0.0215517	0.00564972	0	0.02	0.00480769	0.00724638	0.00884956	0	0.00632911	0	0.00382166	0.0107991	0.0319489	0	0	0.00813008	0.0157421	0.00638298	0.0276498	0.0115607	0.00477099	0.0418118	0.00990099	0.00966184	0.0057554	0	0	0.0264901	0	0.0137615	0.0121212	0.0102564	0.00571429	0	0.0168776	0.00334448	0.013986	0.00326087	0.0129032	0.00534759	0.00613497	0.0120482	0.00534759	0.010514	0.00675676	0.00294768	0.00947867
c_Deltaproteobacteria	0.0425532	0.0216216	0.012931	0.00564972	0.0115607	0.0233333	0	0	0.0132743	0.0258621	0.0189873	0.00540541	0.0216561	0.0215983	0.0159744	0.00843882	0	0.0325203	0.0112444	0.0170213	0.0046083	0.00578035	0.0104962	0.0174216	0.0264026	0.00483092	0.018705	0.0046083	0	0.0298013	0.011194	0.00688073	0.0272727	0.025641	0.0142857	0.0335196	0.00843882	0.0133779	0.020979	0.00869565	0.00645161	0.0106952	0.0122699	0.0240964	0.0106952	0.0221963	0.00675676	0.00810612	0.0331754
c_Epsilonproteobacteria	0.0141844	0.0135135	0.00431035	0.00564972	0.017341	0.0266667	0.00961539	0.00724638	0	0.0258621	0.00632911	0	0.00636943	0.0107991	0.0127796	0	0	0.0121951	0.00224888	0.00212766	0	0	0.0152672	0.0139373	0	0	0.0158273	0	0	0.00993378	0.011194	0	0.00909091	0	0.00285714	0.0111732	0.00843882	0.00668896	0.00699301	0.00326087	0	0.0106952	0.0122699	0.0060241	0.0106952	0.0128505	0	0.00294768	0.00947867
c_Erysipelotrichia	0	0	0	0.00564972	0.00578035	0.00333333	0	0	0	0	0	0	0.00254777	0.00215983	0.00958466	0	0	0	0	0.00106383	0	0	0.0019084	0	0	0	0.00143885	0	0	0.00331126	0	0.00458716	0.00606061	0	0.00285714	0	0.00421941	0	0	0.00217391	0	0.0026738	0	0	0	0.00350467	0	0	0.00473934
c_Flavobacteriia	0.0212766	0.0135135	0.00431035	0.0112994	0.017341	0.0266667	0.0144231	0.00724638	0.00884956	0.0172414	0	0.0216216	0.0152866	0.012959	0.00319489	0.0126582	0.0112994	0.0162602	0.0284858	0.0265957	0	0.00578035	0.0181298	0.0139373	0.0132013	0	0.0302158	0.0184332	0.00763359	0.0264901	0.00746269	0.0229358	0.0151515	0.0153846	0.0171429	0.0111732	0.0168776	0.0133779	0.0244755	0.0130435	0.00645161	0.00802139	0.00613497	0.0120482	0.0106952	0.021028	0.00675676	0.00442152	0.0189573
c_Fusobacteriia	0	0	0	0.00564972	0	0.0133333	0	0	0	0.00862069	0	0	0	0.0107991	0.00319489	0	0	0	0.000749625	0.0234043	0	0	0.0104962	0.00348432	0	0	0.0028777	0	0	0.013245	0.00746269	0.0137615	0.0030303	0	0	0	0.00421941	0.00668896	0	0.00108696	0.00645161	0.00802139	0	0.0060241	0	0	0	0.0036846	0.00473934
c_Gammaproteobacteria	0.177305	0.183784	0.12931	0.225989	0.190751	0.18	0.120192	0.177536	0.137168	0.146552	0.227848	0.12973	0.196178	0.224622	0.204473	0.202532	0.129944	0.178862	0.324588	0.291489	0.129032	0.190751	0.132634	0.233449	0.122112	0.101449	0.136691	0.152074	0.160305	0.218543	0.156716	0.28211	0.239394	0.194872	0.182857	0.178771	0.202532	0.19398	0.167832	0.273913	0.180645	0.256684	0.128834	0.216867	0.181818	0.218458	0.243243	0.639646	0.161137
c_Gemmatimonadetes	0	0	0	0	0.00578035	0.00666667	0	0	0	0	0	0.00540541	0.00254777	0	0.00319489	0	0	0	0.00224888	0	0	0	0	0	0	0	0.00143885	0	0	0	0.00373134	0.00229358	0	0	0.00285714	0	0	0	0.0034965	0	0	0.0026738	0	0	0	0	0	0.00073692	0.00473934
c_Mollicutes	0.0070922	0.0108108	0.00431035	0.0112994	0	0.0433333	0	0.00362319	0.00442478	0	0.00632911	0	0	0.00863931	0.00319489	0	0	0.00406504	0.00149925	0.00744681	0.0046083	0	0.0162214	0.00348432	0.00660066	0	0.0143885	0.0046083	0	0.00331126	0.011194	0.00229358	0.00606061	0.00512821	0.0142857	0.00558659	0	0.0100334	0.013986	0.00978261	0	0	0	0	0.0106952	0.0046729	0	0.00073692	0.00473934
c_Negativicutes	0.0212766	0.0027027	0	0.00564972	0	0.01	0.00480769	0	0	0.0172414	0	0	0.00382166	0	0.00638978	0.00421941	0.00564972	0.00813008	0.00524738	0.00425532	0	0.00578035	0	0.00348432	0	0	0.0028777	0.0046083	0	0.00662252	0.00746269	0.00688073	0.00606061	0	0.00285714	0.0111732	0.00421941	0	0.00699301	0.00434783	0	0.00534759	0	0	0	0.00817757	0	0.00073692	0.00947867
c_Planctomycetia	0	0	0	0.00564972	0.00578035	0	0	0	0.00884956	0.0172414	0	0	0.00382166	0.00431965	0	0	0	0	0.00749625	0.012766	0	0	0.00477099	0.00696864	0	0.00483092	0.0057554	0	0	0.00331126	0.00746269	0.00229358	0.0030303	0	0.00285714	0.0111732	0.00843882	0.00334448	0.0104895	0.00217391	0.0129032	0.00534759	0.00613497	0.0060241	0.0160428	0.00584112	0	0.00294768	0
c_Sphingobacteriia	0	0	0	0.0112994	0	0.0133333	0	0.0543478	0	0	0.0126582	0	0.0089172	0.00863931	0.00319489	0.00421941	0	0	0.0104948	0.00425532	0.0046083	0.00578035	0.00954198	0.00348432	0.00330033	0	0.00431655	0	0	0.00331126	0.00746269	0.00229358	0.0030303	0	0.0142857	0.0111732	0	0.00334448	0.00699301	0.00652174	0	0	0	0	0	0.00817757	0	0.00147384	0
c_Synergistia	0.0070922	0.0216216	0.142241	0.00564972	0.132948	0	0	0	0.079646	0	0	0.0432432	0.00764331	0	0	0	0.0734463	0.0121951	0.00374813	0	0.0368664	0.017341	0.0124046	0.00696864	0.0594059	0.144928	0.0129496	0.0184332	0	0.00331126	0	0.00229358	0	0.0358974	0	0	0	0	0	0.00326087	0.00645161	0	0	0	0	0.0128505	0.0405405	0	0
o_Acidimicrobiales	0	0	0	0	0	0	0	0	0	0.00900901	0	0	0	0.00223714	0.00374532	0	0	0	0	0.00607533	0	0	0	0	0.00398406	0	0	0	0	0.00338983	0	0	0	0.0182927	0.00322581	0	0	0	0	0.00119761	0	0	0	0	0	0	0	0	0
o_Acidobacteriales	0.015873	0	0	0	0	0	0	0	0.00526316	0	0.00729927	0	0.00796813	0.00447427	0.00374532	0	0	0.0045045	0.00186741	0	0	0	0.00218103	0	0	0	0	0	0	0.0135593	0	0.00258398	0.00332226	0	0	0	0.00869565	0.0078125	0.008	0.00359281	0.008	0.0030303	0	0.00636943	0.0123457	0.00611995	0	0	0.0154639
o_Actinomycetales	0.134921	0.107692	0.163636	0.0754717	0.132867	0.0584192	0.137725	0.145923	0.173684	0.117117	0.0875912	0.127517	0.422311	0.149888	0.149813	0.0679612	0.129032	0.220721	0.120448	0.143378	0.110497	0.130137	0.117775	0.116279	0.163347	0.121387	0.0880399	0.131868	0.134615	0.149153	0.1125	0.142119	0.129568	0.121951	0.16129	0.113772	0.130435	0.113281	0.112	0.208383	0.128	0.127273	0.0909091	0.133758	0.179012	0.110159	0.137097	0.0724638	0.103093
o_Aeromonadales	0	0	0	0.0188679	0	0	0	0	0	0	0	0	0	0.00447427	0.00374532	0.00485437	0	0.0045045	0.00746966	0	0	0	0.00109051	0.00387597	0	0	0.00166113	0	0	0.0135593	0	0.00258398	0	0	0	0.00598802	0.00434783	0.0078125	0	0.00718563	0	0.00606061	0	0.00636943	0	0.00122399	0	0.0672878	0.00515464
o_Bacillales	0.174603	0.286154	0.268182	0.18239	0.286713	0.106529	0.42515	0.39485	0.284211	0.324324	0.423358	0.348993	0.116866	0.0939597	0.310861	0.558252	0.393548	0.184685	0.0485528	0.0473876	0.453039	0.445205	0.31843	0.155039	0.318725	0.416185	0.436877	0.456044	0.490385	0.0711864	0.3125	0.170543	0.0963455	0.268293	0.316129	0.293413	0.2	0.363281	0.296	0.156886	0.536	0.330303	0.560606	0.229299	0.351852	0.105263	0.33871	0.124224	0.185567
o_Bdellovibrionales	0	0	0.00909091	0	0	0.00343643	0	0	0	0	0	0	0.00132802	0	0	0.00485437	0	0.0045045	0.00186741	0.00121507	0	0	0	0	0	0	0.00166113	0.00549451	0	0.00338983	0.00416667	0	0.013289	0.00609756	0	0	0	0	0.004	0.00239521	0	0.0030303	0	0	0.00617284	0.00122399	0	0	0
o_Bifidobacteriales	0.00793651	0.00307692	0	0.00628931	0.00699301	0.00343643	0.011976	0	0	0	0.00729927	0.00671141	0.00265604	0.00223714	0.011236	0	0	0.00900901	0.00186741	0.00121507	0	0	0.00327154	0	0.00398406	0	0	0.00549451	0	0	0.00416667	0.00516796	0.00664452	0	0.00645161	0.011976	0.00434783	0	0	0	0	0	0	0.00636943	0.00617284	0.00367197	0	0	0
o_Burkholderiales	0.0555556	0.0461538	0.0363636	0.0314465	0.027972	0.0206186	0.0479042	0.0386266	0.0842105	0.027027	0.0437956	0.0738255	0.0318725	0.049217	0.0524345	0.0291262	0.0387097	0.0405405	0.130719	0.0400972	0.0220994	0.0479452	0.0392585	0.0620155	0.0358566	0.0231214	0.0315615	0.0274725	0.0673077	0.0711864	0.0458333	0.0568475	0.0498339	0.0182927	0.0451613	0.0479042	0.0652174	0.0390625	0.06	0.045509	0.032	0.030303	0.0530303	0.0254777	0.0246914	0.0501836	0.0483871	0.0341615	0.0824742
o_Caulobacterales	0	0	0.00454546	0.0125786	0.00699301	0.00687285	0.00598802	0.00429184	0.0105263	0	0	0.0134228	0	0.00447427	0.00374532	0.00970874	0	0.0045045	0.0466853	0.0121507	0.0165746	0.00684931	0.0109051	0.00387597	0.0278884	0	0.00498339	0	0	0.00338983	0.00833333	0.0129199	0.013289	0.00609756	0.00967742	0.00598802	0.00434783	0.0117188	0.016	0	0	0	0.0151515	0	0.00617284	0.00122399	0.00806452	0.00207039	0.0103093
o_Chloroflexales	0.00793651	0.00307692	0.00454546	0.00628931	0	0.00343643	0	0	0	0	0	0	0	0.0134228	0.00374532	0	0.00645161	0	0.0140056	0.00486027	0	0	0.00763359	0.00775194	0	0	0	0	0	0.0135593	0	0	0.00664452	0	0	0	0.00434783	0	0.004	0.00119761	0	0.0030303	0	0.0318471	0.00617284	0.00611995	0	0	0.0154639
o_Clostridiales	0.0714286	0.08	0.0409091	0.0754717	0.034965	0.0756014	0.011976	0.0257511	0.0473684	0.0720721	0.0291971	0.00671141	0.0265604	0.064877	0.0187266	0.0242718	0.0516129	0.0630631	0.0289449	0.0413123	0.0220994	0.0342466	0.0479826	0.0387597	0.0239044	0.0404624	0.0415282	0.0494505	0	0.040678	0.0541667	0.0258398	0.0498339	0.0426829	0.0258065	0.0239521	0.0304348	0.0507812	0.048	0.0359281	0.016	0.0242424	0.0151515	0.0318471	0.0123457	0.0758874	0.016129	0.0175983	0.0206186
o_Coriobacteriales	0.00793651	0	0.00909091	0	0	0	0.011976	0	0	0	0.00729927	0	0.00531209	0.00223714	0	0	0	0.0045045	0.00186741	0.00243013	0.00552486	0.00684931	0	0.00387597	0	0	0	0	0	0.00338983	0.00833333	0	0.00664452	0	0	0.011976	0.0130435	0.00390625	0	0.00598802	0	0.00606061	0.00757576	0	0.00617284	0.00122399	0	0.00207039	0.0103093
o_Desulfuromonadales	0.015873	0.00923077	0	0	0	0.0103093	0	0	0	0	0	0	0.0119522	0.00223714	0.00749064	0.00485437	0	0.0135135	0.000933707	0.00121507	0	0.00684931	0	0	0	0.00578035	0	0	0	0	0.00833333	0	0	0	0	0.00598802	0	0.00390625	0.004	0	0	0	0	0	0	0	0	0	0.0103093
o_Enterobacteriales	0.0634921	0.08	0.0590909	0.0691824	0.027972	0.0618557	0.0419162	0.0515021	0.0526316	0.0630631	0.116788	0.0402685	0.0358566	0.0604027	0.0674157	0.0291262	0.0516129	0.0405405	0.0354809	0.0328068	0.0662983	0.0616438	0.0621592	0.0426357	0.0278884	0.0578035	0.0631229	0.0769231	0.0673077	0.0372881	0.0625	0.0335917	0.0531561	0.0426829	0.0483871	0.0598802	0.0565217	0.0625	0.084	0.0287425	0.072	0.0606061	0.0606061	0.0700637	0.111111	0.0550796	0.0725806	0.0445135	0.0257732
o_Erysipelotrichales	0	0	0	0.00628931	0.00699301	0.00343643	0	0	0	0	0	0	0.00265604	0.00223714	0.011236	0	0	0	0	0.00121507	0	0	0.00218103	0	0	0	0.00166113	0	0	0.00338983	0	0.00516796	0.00664452	0	0.00322581	0	0.00434783	0	0	0.00239521	0	0.0030303	0	0	0	0.00367197	0	0	0.00515464
o_Flavobacteriales	0.0238095	0.0153846	0	0.0125786	0.013986	0.0274914	0.011976	0.00858369	0.0105263	0.018018	0	0.0268456	0.0159363	0.0134228	0.00374532	0.0145631	0.0129032	0.018018	0.0336134	0.0279465	0	0.00684931	0.0207197	0.0155039	0.0119522	0	0.0348837	0.021978	0	0.0237288	0.00416667	0.0232558	0.0166113	0.0182927	0.0193548	0.011976	0.0130435	0.015625	0.028	0.0131737	0.008	0.00909091	0.00757576	0.0127389	0.0123457	0.0220318	0.00806452	0.00621118	0.0206186
o_Fusobacteriales	0	0	0	0.00628931	0	0.0137457	0	0	0	0.00900901	0	0	0	0.0111857	0.00374532	0	0	0	0.000933707	0.0267315	0	0	0.0119956	0.00387597	0	0	0.00332226	0	0	0.0135593	0.00833333	0.0155039	0.00332226	0	0	0	0.00434783	0.0078125	0	0.00119761	0.008	0.00909091	0	0.00636943	0	0	0	0.00517598	0.00515464
o_Legionellales	0	0	0	0.00628931	0	0.00343643	0	0	0	0	0	0	0	0	0	0	0	0.0045045	0.00466853	0	0	0	0.00109051	0	0	0	0	0	0	0	0.00416667	0	0.00664452	0.00609756	0.00322581	0	0	0	0	0	0	0	0	0	0	0.00244798	0	0.00207039	0
o_Methylophilales	0	0.00307692	0	0	0	0	0	0	0	0.00900901	0	0.00671141	0.00132802	0	0	0	0	0	0.000933707	0	0	0	0.00109051	0.00775194	0	0	0	0	0	0	0	0.00516796	0	0	0.00322581	0	0.00434783	0	0	0.00479042	0	0	0	0	0.00617284	0	0	0	0
o_Mycoplasmatales	0	0.00307692	0.00454546	0.00628931	0	0.024055	0	0	0	0	0.00729927	0	0	0.00223714	0.00374532	0	0	0	0.00186741	0.00607533	0.00552486	0	0.0141767	0	0.00796813	0	0.00996678	0	0	0	0.00833333	0	0	0.00609756	0.0129032	0.00598802	0	0.0078125	0.012	0.0107784	0	0	0	0	0.00617284	0.00244798	0	0.0010352	0.00515464
o_Oceanospirillales	0.00793651	0.00615385	0	0.0125786	0	0.0103093	0	0.00429184	0	0	0	0	0	0.00671141	0.00374532	0.00485437	0	0.0045045	0.00186741	0.00121507	0	0.0136986	0.00654307	0.00387597	0	0	0	0	0	0.00338983	0	0.00258398	0.00664452	0.00609756	0	0	0.00434783	0.00390625	0.004	0	0	0	0	0.0127389	0.0123457	0.00489596	0.00806452	0.00724638	0
o_Oscillatoriales	0	0.00307692	0	0.00628931	0	0.00343643	0	0	0	0	0	0	0	0.00447427	0	0	0	0.0045045	0.000933707	0	0	0.00684931	0.00218103	0.0116279	0	0	0	0	0	0	0	0.00258398	0.00332226	0	0.00967742	0.00598802	0.00869565	0.0117188	0.004	0.0287425	0	0	0	0	0	0.00367197	0	0.0010352	0
o_Planctomycetales	0	0	0	0.00628931	0.00699301	0	0	0	0.0105263	0.018018	0	0	0.00398406	0.00447427	0	0	0	0	0.00746966	0.0109356	0	0	0.00218103	0.00775194	0	0.00578035	0.00664452	0	0	0.00338983	0.00833333	0.00258398	0.00332226	0	0.00322581	0.011976	0	0	0.008	0.00239521	0.016	0.00606061	0.00757576	0.00636943	0.0123457	0.00244798	0	0.00207039	0
o_Pseudomonadales	0.0952381	0.0615385	0.0318182	0.0754717	0.111888	0.0343643	0.0778443	0.0944206	0.0473684	0.036036	0.0437956	0.0604027	0.0876494	0.0805369	0.071161	0.0970874	0.0322581	0.0540541	0.180205	0.232078	0.038674	0.0684932	0.0305344	0.116279	0.0677291	0.0346821	0.0365448	0.0769231	0.0576923	0.108475	0.0291667	0.193798	0.0830565	0.134146	0.0645161	0.0658683	0.0521739	0.0625	0.052	0.192814	0.048	0.124242	0.0530303	0.0382166	0.037037	0.0807834	0.145161	0.358178	0.0979381
o_Rhizobiales	0.0396825	0.0430769	0.0181818	0.0943396	0.034965	0.0343643	0.0179641	0.0214592	0.0421053	0.027027	0.0291971	0.0604027	0.0172643	0.0626398	0.0187266	0.0291262	0.0258065	0.045045	0.0532213	0.0425273	0.0165746	0.0205479	0.0610687	0.0503876	0.0517928	0.0231214	0.0332226	0.021978	0.0288462	0.0847458	0.0458333	0.0516796	0.0830565	0.109756	0.0322581	0.0359281	0.0782609	0.0234375	0.044	0.0335329	0.008	0.0454545	0.0606061	0.0636943	0.0432099	0.0538556	0.0322581	0.0175983	0.0721649
o_Rickettsiales	0	0.00307692	0.00454546	0.00628931	0	0.00687285	0	0	0	0	0	0.00671141	0.00265604	0	0.00374532	0	0	0	0	0.00121507	0	0	0.00327154	0.00387597	0.00398406	0	0	0	0	0.00338983	0	0.0129199	0.00332226	0.00609756	0	0	0.00434783	0	0	0.00239521	0	0	0	0	0.00617284	0.00489596	0	0	0.00515464
o_Selenomonadales	0.0238095	0.00307692	0	0.00628931	0	0.0103093	0.00598802	0	0	0.018018	0	0	0.00398406	0	0.00749064	0.00485437	0.00645161	0.00900901	0.00653595	0.00486027	0	0.00684931	0	0.00387597	0	0	0.00332226	0.00549451	0	0.00677966	0.00833333	0.00775194	0.00664452	0	0.00322581	0.011976	0.00434783	0	0.008	0.00479042	0	0.00606061	0	0	0	0.00856793	0	0.0010352	0.0103093
o_Solirubrobacterales	0	0.00923077	0	0	0	0	0.00598802	0	0	0	0.00729927	0.00671141	0.00132802	0	0	0	0	0.0045045	0.000933707	0	0	0	0	0	0	0.00578035	0	0	0	0	0	0	0	0.00609756	0	0	0	0	0	0.00119761	0	0	0	0	0	0	0	0	0
o_Sphingobacteriales	0	0	0	0.0125786	0	0.0137457	0	0.0643777	0	0	0.0145985	0	0.00929615	0.00894855	0.00374532	0.00485437	0	0	0.0130719	0.00486027	0	0.00684931	0.00981461	0.00387597	0.00398406	0	0.00498339	0	0	0.00338983	0.00833333	0.00258398	0.00332226	0	0.016129	0.011976	0	0.00390625	0.008	0.00718563	0	0	0	0	0	0.00856793	0	0.00207039	0
o_Synergistales	0.00793651	0.0246154	0.15	0.00628931	0.160839	0	0	0	0.0947368	0	0	0.0536913	0.00796813	0	0	0	0.083871	0.0135135	0.00466853	0	0.0441989	0.0205479	0.0141767	0.00775194	0.0717131	0.17341	0.0149502	0.021978	0	0.00338983	0	0.00258398	0	0.0426829	0	0	0	0	0	0.00359281	0.008	0	0	0	0	0.0134639	0.0483871	0	0
o_Xanthomonadales	0	0.00615385	0	0.0125786	0.00699301	0.0103093	0.00598802	0	0.00526316	0	0.00729927	0	0.00929615	0.00671141	0.00749064	0.0291262	0.0129032	0.0135135	0.0448179	0.00607533	0.00552486	0.0205479	0.00436205	0.00387597	0	0	0.00830565	0	0.0288462	0.00677966	0.00833333	0.0129199	0.013289	0	0.00322581	0.00598802	0.00869565	0.00390625	0.016	0.00479042	0.008	0.00909091	0	0.00636943	0.00617284	0.0159119	0.00806452	0.00621118	0.00515464
f_Acidimicrobiaceae	0	0	0	0	0	0	0	0	0	0.00980392	0	0	0	0.00242718	0.00431035	0	0	0	0	0.00679348	0	0	0	0	0.0045045	0	0	0	0	0.00358423	0	0	0	0.0212766	0.00387597	0	0	0	0	0.00152672	0	0	0	0	0	0	0	0	0
f_Acidobacteriaceae	0.0175439	0	0	0	0	0	0	0	0.00609756	0	0.00819672	0	0.00842697	0.00485437	0.00431035	0	0	0.00480769	0.00215285	0	0	0	0.00253807	0	0	0	0	0	0	0.0143369	0	0.00308642	0.00369004	0	0	0	0.00966184	0.0097561	0.00925926	0.00305344	0.00990099	0.00347222	0	0.00680272	0.0141844	0.00664011	0	0	0.0175439
f_Actinomycetaceae	0	0	0.00520833	0	0	0.00740741	0	0	0.00609756	0	0	0	0.00421348	0.00728155	0.012931	0	0	0	0.00215285	0.00951087	0.00694444	0	0.00634518	0.0135747	0	0	0.0019802	0	0.0125	0.00358423	0.00961539	0.0123457	0.00369004	0	0.0116279	0	0	0	0	0.00610687	0	0.0138889	0.0204082	0	0	0.00398406	0	0	0
f_Aeromonadaceae	0	0	0	0.0198676	0	0	0	0	0	0	0	0	0	0.00485437	0.00431035	0.00591716	0	0.00480769	0.00861141	0	0	0	0.00126904	0.00452489	0	0	0.0019802	0	0	0.0143369	0	0	0	0	0	0.00675676	0.00483092	0	0	0.00916031	0	0.00347222	0	0.00680272	0	0.00132802	0	0.0737798	0.00584795
f_Alteromonadaceae	0	0.0138408	0	0	0	0.00740741	0	0	0	0.00980392	0.00819672	0	0.00280899	0.0121359	0	0.00591716	0.0078125	0.0144231	0.00107643	0.00407609	0	0	0.00253807	0.00904977	0	0	0.00594059	0	0	0.00716846	0.00961539	0	0.0405904	0	0.00387597	0.0135135	0.0338164	0.0097561	0	0.00763359	0	0.0104167	0	0.0340136	0	0.00796813	0	0.00794552	0
f_Anaplasmataceae	0	0.00346021	0.00520833	0.00662252	0	0.0037037	0	0	0	0	0	0.00806452	0.00140449	0	0	0	0	0	0	0	0	0	0.00126904	0	0.0045045	0	0	0	0	0.00358423	0	0.00617284	0.00369004	0	0	0	0	0	0	0	0	0	0	0	0	0.00132802	0	0	0
f_Bacillaceae	0.0789474	0.193772	0.15625	0.119205	0.185484	0.062963	0.276596	0.212766	0.207317	0.196078	0.229508	0.16129	0.0646067	0.0533981	0.193966	0.337278	0.273438	0.120192	0.0258342	0.0298913	0.222222	0.268293	0.186548	0.0588235	0.198198	0.300654	0.29901	0.326797	0.2875	0.0179211	0.158654	0.0864198	0.0110701	0.156028	0.178295	0.175676	0.0869565	0.219512	0.208333	0.0992366	0.346535	0.197917	0.336735	0.136054	0.248227	0.0478088	0.254902	0.0510783	0.111111
f_Bdellovibrionaceae	0	0	0.0104167	0	0	0.0037037	0	0	0	0	0	0	0.00140449	0	0	0.00591716	0	0.00480769	0.00215285	0.0013587	0	0	0	0	0	0	0	0.00653595	0	0.00358423	0.00480769	0	0.0147601	0.0070922	0	0	0	0	0.00462963	0.00152672	0	0.00347222	0	0	0.0070922	0	0	0	0
f_Bifidobacteriaceae	0.00877193	0.00346021	0	0.00662252	0.00806452	0.0037037	0.0141844	0	0	0	0.00819672	0.00806452	0.00280899	0.00242718	0.012931	0	0	0.00961539	0.00215285	0.0013587	0	0	0.00380711	0	0.0045045	0	0	0.00653595	0	0	0.00480769	0.00617284	0.00738007	0	0.00775194	0.0135135	0.00483092	0	0	0	0	0	0	0.00680272	0.0070922	0.00398406	0	0	0
f_Bradyrhizobiaceae	0.00877193	0.0103806	0.00520833	0	0	0	0	0.00531915	0	0	0	0.016129	0	0.00485437	0	0.00591716	0	0	0.00538213	0.017663	0	0.00813008	0	0	0.00900901	0	0.0019802	0	0	0.0107527	0	0.0154321	0.0184502	0	0	0.0135135	0.0193237	0	0.0138889	0	0	0.0138889	0.0102041	0.00680272	0	0.00929615	0	0.00227015	0.00584795
f_Brucellaceae	0	0	0	0.013245	0	0	0	0	0	0	0	0	0	0.00485437	0	0	0	0	0	0	0	0	0.00126904	0	0	0	0	0	0	0.00358423	0	0	0	0	0	0	0.00483092	0.00487805	0	0	0	0	0	0	0.0070922	0	0	0	0
f_Burkholderiaceae	0.0263158	0.017301	0.015625	0.0264901	0.00806452	0.00740741	0.0141844	0.0159574	0.0304878	0.00980392	0.0163934	0	0.0126404	0.0364078	0.0258621	0.0118343	0.0078125	0.0240385	0.0204521	0.013587	0	0.00813008	0.0139594	0.040724	0.00900901	0.0130719	0.00990099	0.0196078	0.025	0.0322581	0.0240385	0.0246914	0.0221402	0.0141844	0.00775194	0.0202703	0.0483092	0.0243902	0.0277778	0.0183206	0.019802	0.0208333	0.0408163	0.00680272	0.0070922	0.0239044	0	0.00908059	0.0175439
f_Carnobacteriaceae	0.00877193	0.00346021	0	0	0	0	0	0	0	0	0	0	0	0	0.00431035	0	0	0	0.00107643	0	0	0	0.00126904	0	0	0	0	0	0	0.00358423	0	0.00308642	0	0	0	0.00675676	0	0.00487805	0	0	0	0	0	0	0.0070922	0	0	0	0
f_Caulobacteraceae	0	0	0.00520833	0.013245	0.00806452	0.00740741	0.0070922	0.00531915	0.0121951	0	0	0.016129	0	0.00485437	0.00431035	0.0118343	0	0.00480769	0.0538213	0.013587	0.0208333	0.00813008	0.0126904	0.00452489	0.0315315	0	0.00594059	0	0	0.00358423	0.00961539	0.0154321	0.0147601	0.0070922	0.0116279	0.00675676	0.00483092	0.0146341	0.0185185	0	0	0	0.0204082	0	0.0070922	0.00132802	0.00980392	0.00227015	0.0116959
f_Chitinophagaceae	0	0	0	0	0	0.00740741	0	0.00531915	0	0	0.00819672	0	0.00561798	0.00242718	0	0	0	0	0.00322928	0.0013587	0	0.00813008	0.00126904	0	0	0	0.0019802	0	0	0	0	0	0	0	0	0	0	0	0.00462963	0.00305344	0	0	0	0	0	0.00531209	0	0.00113507	0
f_Clostridiales.Family.XVII..Incertae.Sedis	0.00877193	0	0	0	0	0	0	0	0	0	0	0	0	0	0	0	0.0078125	0	0	0	0	0	0	0	0	0	0	0	0	0	0	0	0	0	0	0	0	0	0.00462963	0	0.00990099	0	0	0	0	0	0	0	0
f_Comamonadaceae	0.0263158	0.00346021	0.0104167	0.00662252	0	0	0.0212766	0.0159574	0.0121951	0.0196078	0.0245902	0.0483871	0.00842697	0.00485437	0.00862069	0.0118343	0	0.00480769	0.0462863	0.00951087	0.00694444	0.0243902	0.0139594	0.00452489	0.0135135	0.00653595	0.00792079	0	0.0125	0.0215054	0.00961539	0.0216049	0.00738007	0	0.0116279	0.0135135	0	0.00487805	0.0138889	0.010687	0	0.00347222	0.0102041	0.0136054	0	0.00796813	0.0196078	0.014756	0.0467836
f_Coriobacteriaceae	0.00877193	0	0.0104167	0	0	0	0.0141844	0	0	0	0.00819672	0	0.00561798	0.00242718	0	0	0	0.00480769	0.00215285	0.00271739	0.00694444	0.00813008	0	0.00452489	0	0	0	0	0	0.00358423	0.00961539	0	0.00738007	0	0	0.0135135	0.0144928	0.00487805	0	0.00763359	0	0.00694444	0.0102041	0	0.0070922	0.00132802	0	0.00227015	0.0116959
f_Corynebacteriaceae	0	0.0242215	0.015625	0.0198676	0.0241935	0.00740741	0.0070922	0.0159574	0.0182927	0.0196078	0.00819672	0.0241935	0.00280899	0.0169903	0.00431035	0	0.0078125	0.0240385	0.0129171	0.00679348	0.0208333	0.0162602	0.0114213	0.0135747	0.0135135	0	0.0138614	0.0522876	0.0375	0.0179211	0.0336538	0.0185185	0.00369004	0.0070922	0.0387597	0.00675676	0.00483092	0.0292683	0.0185185	0.0717557	0	0.00347222	0.0102041	0.0272109	0.0141844	0.0212483	0	0.0124858	0.00584795
f_Cyclobacteriaceae	0	0	0	0	0	0.0037037	0	0	0	0	0.00819672	0	0	0	0	0	0	0	0.00107643	0	0	0	0	0	0	0	0	0	0	0.00716846	0	0	0	0	0	0	0.00483092	0	0.00462963	0	0	0	0	0	0	0	0	0	0
f_Desulfobacteraceae	0	0	0	0	0	0	0	0	0	0	0	0	0.00140449	0	0	0	0	0.00480769	0.00107643	0.0013587	0	0	0.00126904	0	0	0	0	0	0	0	0	0	0.00369004	0	0	0.00675676	0	0.00487805	0.00462963	0.00152672	0	0.00347222	0	0	0	0.00265604	0	0	0
f_Enterobacteriaceae	0.0701754	0.0899654	0.0677083	0.0728477	0.0322581	0.0666667	0.0496454	0.0638298	0.0609756	0.0686275	0.131148	0.0483871	0.0379213	0.065534	0.0775862	0.035503	0.0625	0.0432692	0.0409042	0.0366848	0.0833333	0.0731707	0.072335	0.0497738	0.0315315	0.0653595	0.0752475	0.0915033	0.0875	0.0394265	0.0721154	0.0401235	0.0590406	0.0496454	0.0581395	0.0675676	0.0628019	0.0780488	0.0972222	0.0366412	0.0891089	0.0694444	0.0816327	0.0748299	0.12766	0.059761	0.0882353	0.0488082	0.0292398
f_Erysipelotrichaceae	0	0	0	0.00662252	0.00806452	0.0037037	0	0	0	0	0	0	0.00280899	0.00242718	0.012931	0	0	0	0	0.0013587	0	0	0.00253807	0	0	0	0.0019802	0	0	0.00358423	0	0.00617284	0.00738007	0	0.00387597	0	0.00483092	0	0	0.00305344	0	0.00347222	0	0	0	0.00398406	0	0	0.00584795
f_Flavobacteriaceae	0.0263158	0.017301	0	0.00662252	0.016129	0.0259259	0.0141844	0.0106383	0.0121951	0.0196078	0	0.0322581	0.0140449	0.0145631	0.00431035	0.0177515	0.015625	0.0192308	0.0387513	0.03125	0	0.00813008	0.0241117	0.0180995	0.0135135	0	0.0356436	0.0196078	0	0.0250896	0	0.0277778	0.0184502	0.0212766	0.0155039	0.0135135	0.0144928	0.0195122	0.0277778	0.0167939	0.00990099	0.00694444	0.0102041	0.0136054	0.0141844	0.0185923	0.00980392	0.00567537	0.0233918
f_Fusobacteriaceae	0	0	0	0.00662252	0	0.0111111	0	0	0	0.00980392	0	0	0	0.0121359	0	0	0	0	0	0.017663	0	0	0.00888325	0	0	0	0.0039604	0	0	0.0143369	0.00480769	0.0154321	0.00369004	0	0	0	0.00483092	0	0	0.00152672	0.00990099	0.0104167	0	0.00680272	0	0	0	0.00567537	0
f_Halomonadaceae	0	0.00346021	0	0	0	0.0037037	0	0.00531915	0	0	0	0	0	0.00242718	0.00431035	0	0	0	0.00215285	0	0	0.0162602	0.00507614	0	0	0	0	0	0	0	0	0.00308642	0.00738007	0	0	0	0.00483092	0	0	0	0	0	0	0.0136054	0.0070922	0.00398406	0	0.00227015	0
f_Hyphomicrobiaceae	0	0.00346021	0	0	0.00806452	0	0	0	0	0.00980392	0	0.00806452	0	0	0	0	0	0.00480769	0.00107643	0.0013587	0.00694444	0	0.00253807	0.00452489	0	0	0.0019802	0	0	0	0.00480769	0.00308642	0	0	0	0	0.00483092	0.00487805	0	0.00152672	0	0.00694444	0	0	0.0070922	0.00398406	0	0.00113507	0
f_Leptotrichiaceae	0	0	0	0	0	0.0037037	0	0	0	0	0	0	0	0	0.00431035	0	0	0	0.00107643	0.00271739	0	0	0.00507614	0.00452489	0	0	0	0	0	0	0.00480769	0.00308642	0	0	0	0	0	0.0097561	0	0	0	0	0	0	0	0	0	0	0.00584795
f_Leuconostocaceae	0	0	0	0.00662252	0	0.0037037	0.0141844	0	0	0	0.00819672	0	0	0.00485437	0	0	0.0078125	0	0.00107643	0.0013587	0	0	0.00126904	0.00452489	0.0045045	0	0.0039604	0	0	0	0.00961539	0.00308642	0	0	0	0.00675676	0	0.00487805	0	0.00916031	0	0	0.0102041	0	0	0.00265604	0	0.00227015	0
f_Methylobacteriaceae	0.00877193	0.00692042	0	0	0	0	0.0070922	0.00531915	0.0121951	0.00980392	0.00819672	0	0.00421348	0.0121359	0.00431035	0.00591716	0	0.00480769	0.0043057	0.0108696	0.00694444	0	0.0101523	0.00904977	0	0.00653595	0.0039604	0	0	0.00358423	0	0.00308642	0.0110701	0.0070922	0.0116279	0	0.00483092	0.00487805	0.00462963	0.00458015	0	0.00347222	0.0102041	0.00680272	0	0.00664011	0.00980392	0.00340522	0.0175439
f_Methylophilaceae	0	0.00346021	0	0	0	0	0	0	0	0.00980392	0	0.00806452	0.00140449	0	0	0	0	0	0.00107643	0	0	0	0.00126904	0.00904977	0	0	0	0	0	0	0	0.00617284	0	0	0.00387597	0	0.00483092	0	0	0.00610687	0	0	0	0	0.0070922	0	0	0	0
f_Microbacteriaceae	0	0.0103806	0.00520833	0	0	0.0037037	0.0070922	0.0212766	0.00609756	0.00980392	0	0.00806452	0.00421348	0.00242718	0	0	0.015625	0	0.00322928	0.0108696	0	0.0162602	0.00126904	0.00452489	0.00900901	0	0	0	0	0.00358423	0	0	0.00738007	0	0	0	0.00966184	0.00487805	0.00462963	0.00763359	0	0	0.0102041	0	0.0141844	0.00398406	0	0.00113507	0.00584795
f_Micrococcaceae	0.00877193	0.00692042	0.0260417	0	0.00806452	0	0.0070922	0.0106383	0.00609756	0.00980392	0.00819672	0.00806452	0.00280899	0.0485437	0.00862069	0	0.0078125	0	0.0139935	0.00679348	0.00694444	0.00813008	0.00507614	0.0180995	0.0135135	0.0130719	0.00990099	0.00653595	0.0125	0.0143369	0	0.0185185	0.0184502	0.0070922	0.0155039	0	0.00483092	0.0097561	0.00462963	0.0183206	0	0.0243056	0.0102041	0.00680272	0.0070922	0.00929615	0	0.00454029	0.0233918
f_Moraxellaceae	0.0789474	0.0103806	0.0260417	0.0331126	0.0806452	0.0111111	0.0425532	0.0638298	0.0121951	0	0.0245902	0.016129	0.00561798	0.0315534	0.0258621	0.0473373	0	0.0384615	0.0678149	0.0625	0.0208333	0.0243902	0.0164975	0.040724	0.036036	0.0130719	0.0158416	0.0196078	0.0125	0.0250896	0.0240385	0.126543	0.0479705	0.0496454	0.0348837	0.00675676	0.00483092	0.0146341	0.0185185	0.0458015	0.029703	0.114583	0.0306122	0.0204082	0.0141844	0.0239044	0.0490196	0.307605	0.0233918
f_Mycobacteriaceae	0.0175439	0.0242215	0.0572917	0.0264901	0.0403226	0.0111111	0.0496454	0.0531915	0.0243902	0.0294118	0.0245902	0.0403226	0.380618	0.0145631	0.0560345	0.0177515	0.0234375	0.105769	0.0172228	0.00407609	0.0138889	0.0325203	0.0279188	0.00452489	0.027027	0.0326797	0.0316832	0.0196078	0.0125	0.0107527	0.0144231	0.00617284	0.00738007	0.035461	0.0426357	0.0405405	0	0.0243902	0.0185185	0.00152672	0.0495049	0.0173611	0	0.0204082	0.0851064	0.0172643	0.0490196	0.015891	0.0116959
f_Mycoplasmataceae	0	0.00346021	0.00520833	0.00662252	0	0.0259259	0	0	0	0	0.00819672	0	0	0.00242718	0.00431035	0	0	0	0.00215285	0.00679348	0.00694444	0	0.0164975	0	0.00900901	0	0.0118812	0	0	0	0.00961539	0	0	0.0070922	0.0155039	0.00675676	0	0.0097561	0.0138889	0.0137405	0	0	0	0	0.0070922	0.00265604	0	0.00113507	0.00584795
f_Nocardiopsaceae	0	0	0	0.00662252	0	0	0	0	0	0	0	0	0	0.00242718	0	0	0	0	0	0.0013587	0	0.00813008	0	0.00452489	0.0045045	0	0	0	0	0	0	0.00617284	0	0.0070922	0	0	0.00966184	0.0097561	0	0.00458015	0	0	0	0	0.0070922	0.00132802	0	0	0
f_Oxalobacteraceae	0	0.00346021	0.00520833	0	0.00806452	0.0111111	0.0141844	0.0106383	0.0121951	0	0	0.00806452	0.00280899	0.00485437	0.00431035	0.00591716	0.0078125	0	0.0247578	0.0108696	0	0	0.00126904	0.00904977	0	0	0	0	0	0	0.00480769	0.00308642	0	0	0.0116279	0	0.00483092	0.00487805	0.00925926	0.0122137	0	0.00347222	0	0	0	0.00531209	0.00980392	0	0.00584795
f_Paenibacillaceae	0.0526316	0.0519031	0.0416667	0.0596026	0.0806452	0.0148148	0.0992908	0.0957447	0.0792683	0.0490196	0.147541	0.112903	0.0294944	0.0145631	0.0517241	0.16568	0.0859375	0.0192308	0.00861141	0.0108696	0.159722	0.130081	0.0837563	0.0542986	0.0855856	0.0784314	0.0871287	0.0784314	0.125	0.0430108	0.0913462	0.0339506	0.0664207	0.070922	0.0736434	0.0675676	0.0676328	0.0585366	0.0601852	0.021374	0.118812	0.0694444	0.132653	0.0680272	0.0496454	0.0278884	0.0490196	0.0283768	0.0467836
f_Peptoniphilaceae	0	0.00692042	0	0.00662252	0	0.0037037	0	0.0106383	0.00609756	0.00980392	0	0	0.00140449	0	0	0	0	0.00961539	0	0.00271739	0	0	0.00761421	0	0	0	0.0019802	0	0	0	0.0144231	0.00617284	0.00369004	0	0	0	0	0.0097561	0	0.00152672	0	0	0	0	0	0.00265604	0	0.00113507	0
f_Peptostreptococcaceae	0	0.0415225	0.00520833	0.013245	0	0.0111111	0	0	0	0.00980392	0	0	0.00421348	0.026699	0	0	0	0.0144231	0.0129171	0.0013587	0.00694444	0	0.00507614	0.00452489	0	0	0.0019802	0	0	0.0107527	0.00961539	0	0.0110701	0	0	0.00675676	0	0	0	0.00916031	0	0	0	0	0	0.0438247	0	0.00113507	0.00584795
f_Planctomycetaceae	0	0	0	0.00662252	0	0	0	0	0.00609756	0.0196078	0	0	0.00280899	0.00242718	0	0	0	0	0.00645856	0.00543478	0	0	0.00253807	0.00904977	0	0.00653595	0.00594059	0	0	0.00358423	0.00961539	0	0.00369004	0	0.00387597	0.0135135	0	0	0.00925926	0.00152672	0.00990099	0.00347222	0.0102041	0.00680272	0.0141844	0.00132802	0	0.00227015	0
f_Polyangiaceae	0	0.00346021	0	0	0	0	0	0	0	0	0	0	0	0.00242718	0.00431035	0	0	0	0.00107643	0.00407609	0.00694444	0	0.00126904	0.00904977	0.0045045	0	0.00792079	0	0	0.00358423	0	0	0	0	0.00387597	0	0.00483092	0	0	0.00152672	0.00990099	0	0	0	0	0	0	0.00113507	0.00584795
f_Porphyromonadaceae	0	0.00346021	0	0	0	0.0037037	0.0070922	0	0	0	0	0	0.00140449	0.00485437	0.012931	0	0	0	0.0043057	0.00679348	0.00694444	0	0.00380711	0	0.00900901	0	0.0039604	0	0	0.00358423	0	0.00308642	0.00369004	0.0070922	0.00387597	0.00675676	0	0	0	0	0	0.00347222	0	0.0136054	0	0.00132802	0	0.00454029	0.0116959
f_Prevotellaceae	0.00877193	0.0138408	0.00520833	0.013245	0	0.0296296	0	0.0106383	0	0.0294118	0.00819672	0	0.00983146	0.0194175	0.00862069	0	0.0078125	0.0240385	0.01507	0.0557065	0.00694444	0.00813008	0.0139594	0.0135747	0.0045045	0.00653595	0.0019802	0.00653595	0.0375	0.0179211	0.0144231	0	0.00738007	0	0.0116279	0.027027	0.0193237	0.0292683	0.00462963	0.00610687	0.00990099	0.00694444	0	0.0204082	0	0.0491368	0	0.00908059	0.0175439
f_Rhizobiaceae	0.00877193	0.0138408	0.0104167	0.0728477	0.0241935	0.0222222	0.0070922	0.00531915	0.0243902	0	0.0163934	0.0241935	0.011236	0.038835	0.012931	0.0236686	0.03125	0.0288462	0.0247578	0.00679348	0.00694444	0.0162602	0.0520305	0.0316742	0.0495495	0.0196078	0.0217822	0.0261438	0.0125	0.0645161	0.0384615	0.0246914	0.0442804	0.106383	0.0116279	0.0202703	0.0386473	0.0146341	0.0185185	0.0290076	0.00990099	0.0138889	0.0612245	0.0136054	0.0212766	0.0292165	0.0294118	0.0113507	0.0175439
f_Rikenellaceae	0	0	0	0	0	0	0	0	0	0	0	0	0	0.00485437	0	0	0	0.00480769	0.00107643	0	0	0	0.00126904	0	0	0	0	0	0	0	0	0.00308642	0	0	0	0	0	0	0	0	0	0	0	0.00680272	0.0070922	0.00531209	0	0	0
f_Ruminococcaceae	0.0175439	0	0.00520833	0.00662252	0	0.00740741	0	0	0.00609756	0.00980392	0.00819672	0	0.00561798	0.00485437	0.00431035	0.00591716	0.0078125	0	0.00215285	0.00679348	0	0.0162602	0.00253807	0	0	0	0.00792079	0.00653595	0	0.00716846	0.0144231	0	0.00738007	0.0070922	0.00387597	0.00675676	0.00483092	0.00487805	0.00462963	0.00458015	0	0	0	0	0	0.00132802	0	0.00113507	0.00584795
f_Spirochaetaceae	0	0	0.00520833	0.0264901	0	0.0185185	0	0	0	0	0.00819672	0	0.00561798	0.00485437	0	0	0	0.00961539	0.00215285	0.0122283	0	0	0.0101523	0.00452489	0.0045045	0	0.00990099	0	0.0125	0	0.00480769	0.00617284	0.00369004	0	0.00775194	0	0	0	0	0.00152672	0	0.00347222	0	0.0136054	0.0141844	0.00664011	0	0.00567537	0
f_Streptococcaceae	0	0.017301	0.0208333	0.0264901	0	0.0148148	0.0141844	0.0106383	0	0	0.00819672	0	0.011236	0.00728155	0.00862069	0.00591716	0.015625	0.00480769	0.00538213	0.0298913	0	0.0162602	0.00761421	0.00904977	0.0045045	0.00653595	0.00594059	0.0130719	0.0125	0.00716846	0.0721154	0.0154321	0	0.0283688	0.0193798	0.00675676	0.00483092	0.0146341	0.00462963	0.0137405	0	0.0173611	0	0.0136054	0.0070922	0.00531209	0	0.00908059	0.0116959
f_Streptomycetaceae	0.0263158	0.0103806	0.0104167	0	0.016129	0.0037037	0.0070922	0.0106383	0.0182927	0.00980392	0.0163934	0.016129	0.0182584	0.0194175	0.0258621	0.0118343	0.0078125	0.0432692	0.00538213	0.00951087	0.0277778	0.0325203	0.0177665	0.0180995	0.018018	0.00653595	0.00594059	0	0.05	0.0286738	0.00961539	0.00308642	0.00738007	0.0070922	0.0193798	0.00675676	0.0338164	0.0146341	0.0138889	0.021374	0.00990099	0.03125	0	0.00680272	0.0070922	0.00796813	0.0196078	0.00908059	0.0175439
f_Synergistaceae	0.00877193	0.0276817	0.171875	0.00662252	0.185484	0	0	0	0.109756	0	0	0.0645161	0.00842697	0	0	0	0.101562	0.0144231	0.00538213	0	0.0555556	0.0243902	0.0164975	0.00904977	0.0810811	0.196078	0.0178218	0.0261438	0	0.00358423	0	0.00308642	0	0.0496454	0	0	0	0	0	0.00458015	0.00990099	0	0	0	0	0.0146082	0.0588235	0	0
f_Veillonellaceae	0.0175439	0.00346021	0	0.00662252	0	0.0111111	0.0070922	0	0	0.0196078	0	0	0.00280899	0	0.00862069	0.00591716	0	0.00961539	0.00538213	0.00543478	0	0.00813008	0	0.00452489	0	0	0.0019802	0	0	0.00716846	0.00961539	0.00308642	0.00738007	0	0.00387597	0.0135135	0.00483092	0	0.00925926	0.00610687	0	0.00694444	0	0	0	0.00796813	0	0.00113507	0.0116959
f_Xanthobacteraceae	0	0.00346021	0	0.00662252	0	0	0.0070922	0	0.0121951	0	0	0.00806452	0	0.00242718	0	0	0	0.00480769	0	0.00271739	0	0	0	0	0	0	0	0	0	0	0.00480769	0.00308642	0	0	0	0	0.00483092	0	0	0.00152672	0	0	0	0	0	0.00132802	0	0	0
f_Xanthomonadaceae	0	0.00692042	0	0.013245	0.00806452	0.0111111	0.0070922	0	0.00609756	0	0.00819672	0	0.00983146	0.00728155	0.00862069	0.035503	0.015625	0.0144231	0.0516685	0.00679348	0.00694444	0.0243902	0.00507614	0.00452489	0	0	0.00990099	0	0.0375	0.00716846	0.00961539	0.0154321	0.0147601	0	0.00387597	0.00675676	0.00966184	0.00487805	0.0185185	0.00610687	0.00990099	0.0104167	0	0.00680272	0.0070922	0.0172643	0.00980392	0.00567537	0.00584795
g_Acaryochloris	0	0	0	0.00704225	0	0.003663	0	0	0	0	0	0	0	0.00490196	0	0	0	0	0.00138122	0	0	0	0	0	0	0	0.00211864	0	0	0.0037037	0	0.00333333	0.00377358	0	0	0	0	0	0.005291	0.00154799	0	0	0	0	0.00793651	0	0	0	0
g_Acinetobacter	0.0909091	0.00735294	0.027933	0.028169	0.0666667	0.003663	0.0165289	0.0650888	0.0133333	0	0.026087	0.0194175	0.0042735	0.0220588	0.0234742	0.0379747	0	0.0343137	0.0676796	0.0587349	0.0227273	0.0288462	0.0173797	0.0333333	0.015625	0.0144928	0.0169492	0.0142857	0.0136986	0.0185185	0.0210526	0.126667	0.0339623	0.028777	0.0295359	0.00699301	0.00478469	0.0152284	0.015873	0.0356037	0.0240964	0.117871	0.0246914	0.0140845	0.00793651	0.0226969	0.032967	0.291513	0.0125
g_Actinomyces	0	0	0.00558659	0	0	0	0	0	0.00666667	0	0	0	0.002849	0.00490196	0.00469484	0	0	0	0.00276243	0.00753012	0.00757576	0	0.00401069	0.00952381	0	0	0	0	0.0136986	0	0.0105263	0.01	0.00377358	0	0.0126582	0	0	0	0	0.00464396	0	0.00380228	0.0123457	0	0	0.00267023	0	0	0
g_Aeromonas	0	0	0	0.00704225	0	0	0	0	0	0	0	0	0	0.00245098	0.00469484	0.00632911	0	0.00490196	0.0110497	0	0	0	0.0013369	0.00476191	0	0	0.00211864	0	0	0.0148148	0	0	0	0	0	0.00699301	0.00478469	0	0	0.00773994	0	0	0	0	0	0.00133511	0	0.0762608	0.00625
g_Alistipes	0	0	0	0	0	0	0	0	0	0	0	0	0	0.00490196	0	0	0	0.00490196	0.00138122	0	0	0	0	0	0	0	0	0	0	0	0	0	0	0	0	0	0	0	0	0	0	0	0	0.00704225	0	0.00400534	0	0	0
g_Alloprevotella	0	0	0	0	0	0	0	0	0	0	0	0	0.0014245	0	0	0	0	0	0	0.00150602	0	0	0	0	0	0	0	0	0	0	0	0	0	0	0	0	0	0.00507614	0	0.00154799	0	0	0	0	0	0	0	0	0
g_Alteromonas	0	0.00735294	0	0	0	0.003663	0	0	0	0.0107527	0.00869565	0	0	0.00735294	0	0.00632911	0.00862069	0	0	0.00451807	0	0	0.0013369	0.00476191	0	0	0.00635593	0	0	0.00740741	0.00526316	0	0.0415094	0	0	0.00699301	0.0334928	0.0101523	0	0.00464396	0	0.00760456	0	0.0211268	0	0.00667557	0	0.00492005	0
g_Anaerococcus	0	0.00735294	0	0.00704225	0	0.003663	0	0.0118343	0.00666667	0.0107527	0	0	0	0	0	0	0	0	0	0	0	0	0.0026738	0	0	0	0	0	0	0	0	0	0	0	0	0	0	0.00507614	0	0.00154799	0	0	0	0	0	0	0	0	0
g_Aneurinibacillus	0	0	0	0	0	0	0	0	0.00666667	0	0	0	0	0	0	0	0	0.00490196	0	0	0.00757576	0	0.0013369	0	0	0	0	0	0	0	0.00526316	0	0	0	0.00421941	0.00699301	0	0	0	0	0	0.00380228	0.0246914	0.00704225	0	0	0	0.00123001	0
g_Anoxybacillus	0	0	0	0	0	0	0	0	0.00666667	0	0	0	0	0	0.00469484	0	0.00862069	0	0	0	0	0	0.0013369	0	0	0	0	0	0	0	0	0	0	0	0	0	0	0	0	0.0294118	0	0	0	0	0	0.00133511	0	0	0
g_Azotobacter	0	0.0110294	0	0	0	0	0.00826446	0	0	0	0	0.0194175	0.00854701	0.00490196	0.028169	0	0	0	0.00414365	0.10994	0.00757576	0.0288462	0.0026738	0.0142857	0.015625	0	0.00211864	0.00714286	0	0.0148148	0	0.00333333	0.00754717	0.0143885	0.0126582	0.020979	0	0.0253807	0.005291	0.0216718	0	0.00760456	0.0123457	0	0.015873	0.00801068	0	0.00492005	0.025
g_Bacillus	0.040404	0.165441	0.156425	0.105634	0.175	0.0586081	0.289256	0.189349	0.2	0.193548	0.226087	0.174757	0.0555556	0.0392157	0.187793	0.329114	0.284483	0.117647	0.0220994	0.0225904	0.219697	0.278846	0.168449	0.0619048	0.203125	0.311594	0.29661	0.292857	0.260274	0.0148148	0.131579	0.09	0.00754717	0.151079	0.172996	0.160839	0.0717703	0.182741	0.206349	0.0325077	0.361446	0.193916	0.308642	0.133803	0.222222	0.0427236	0.230769	0.0479705	0.1125
g_Bdellovibrio	0	0	0.0111732	0	0	0.003663	0	0	0	0	0	0	0.0014245	0	0	0.00632911	0	0.00490196	0.00276243	0.00150602	0	0	0	0	0	0	0	0.00714286	0	0.0037037	0.00526316	0	0.0150943	0.00719425	0	0	0	0	0.005291	0.00154799	0	0.00380228	0	0	0.00793651	0	0	0	0
g_Bifidobacterium	0.010101	0.00367647	0	0.00704225	0.00833333	0.003663	0.0165289	0	0	0	0.00869565	0	0.0014245	0.00245098	0.00938967	0	0	0.00980392	0.00138122	0.00150602	0	0	0.00401069	0	0	0	0	0.00714286	0	0	0.00526316	0	0.00377358	0	0.00843882	0.013986	0.00478469	0	0	0	0	0	0	0.00704225	0.00793651	0.00133511	0	0	0
g_Bradyrhizobium	0.010101	0.00735294	0	0	0	0	0	0	0	0	0	0.0194175	0	0.00245098	0	0.00632911	0	0	0.00552486	0.0180723	0	0.00961539	0	0	0.0104167	0	0	0	0	0.0037037	0	0.00666667	0.0113208	0	0	0.00699301	0.0143541	0	0.005291	0	0	0.0114068	0.0123457	0	0	0.00400534	0	0	0
g_Capnocytophaga	0	0.00735294	0	0	0	0.00732601	0	0	0	0.0107527	0	0	0.0042735	0.00490196	0	0	0	0	0.00138122	0.00150602	0	0	0.0013369	0	0	0	0.00211864	0	0	0	0	0	0	0	0	0	0	0	0.010582	0	0	0	0	0.00704225	0	0.00133511	0	0	0
g_Chroococcidiopsis	0	0	0	0	0	0.003663	0.0165289	0	0	0	0	0	0	0.00980392	0.00469484	0	0	0	0.00276243	0	0	0	0	0	0	0	0	0	0	0	0	0	0.00377358	0	0	0	0.00478469	0	0	0.00773994	0	0	0	0	0	0.00267023	0.010989	0	0
g_Clavibacter	0	0.00735294	0	0	0	0.003663	0	0.00591716	0	0	0	0.00970874	0.0014245	0	0	0	0	0	0	0.00150602	0	0.0192308	0	0	0.0104167	0	0	0	0	0	0	0	0	0	0	0	0	0	0	0	0	0	0.0123457	0	0.00793651	0	0	0.00123001	0
g_Corynebacterium	0	0.0257353	0.0167598	0.0211268	0.025	0.00732601	0.00826446	0.0177515	0.02	0.0215054	0.00869565	0.0291262	0.002849	0.0171569	0.00469484	0	0.00862069	0.0245098	0.0165746	0.00753012	0.0227273	0.0192308	0.0120321	0.0142857	0.015625	0	0.0148305	0.0571429	0.0410959	0.0185185	0.0368421	0.02	0.00377358	0.00719425	0.0421941	0.00699301	0.00478469	0.0304569	0.021164	0.0727554	0	0.00380228	0.0123457	0.028169	0.015873	0.0213618	0	0.0135301	0.00625
g_Fusobacterium	0	0	0	0.00704225	0	0.010989	0	0	0	0.0107527	0	0	0	0.0122549	0	0	0	0	0	0.0180723	0	0	0.00935829	0	0	0	0.00211864	0	0	0.0148148	0.00526316	0.0133333	0.00377358	0	0	0	0.00478469	0	0	0.00154799	0	0.0114068	0	0.00704225	0	0	0	0.00615006	0
g_Gemella	0	0.00367647	0	0	0.00833333	0	0	0	0	0	0	0	0.0014245	0.00245098	0	0	0.00862069	0.00490196	0.00138122	0.00301205	0	0.0288462	0.00401069	0.0142857	0.00520833	0	0	0	0	0	0	0	0.00377358	0.00719425	0.00843882	0	0.00478469	0.0253807	0	0.0356037	0	0.00760456	0	0	0	0.00801068	0	0.00246002	0
g_Gemmata	0	0	0	0	0	0	0	0	0	0	0	0	0	0	0	0	0	0	0.00414365	0.00150602	0	0	0	0	0	0	0.00423729	0	0	0	0	0	0	0	0	0	0	0	0	0	0	0	0	0	0	0.00133511	0	0.00123001	0
g_Geobacillus	0.010101	0	0	0	0	0	0	0.0118343	0.00666667	0	0.00869565	0	0.002849	0.0122549	0	0	0	0.00490196	0.00276243	0.00150602	0	0	0.00802139	0	0.0104167	0	0.00211864	0	0	0.0037037	0.00526316	0	0	0	0	0.013986	0.0143541	0.0101523	0.010582	0.0108359	0	0.00380228	0.0123457	0	0	0.00267023	0	0.00123001	0.00625
g_Hyphomicrobium	0	0	0	0	0.00833333	0	0	0	0	0	0	0	0	0	0	0	0	0	0	0.00150602	0	0	0.0026738	0.00476191	0	0	0.00211864	0	0	0	0.00526316	0.00333333	0	0	0	0	0	0.00507614	0	0	0	0.00760456	0	0	0.00793651	0.00267023	0	0.00123001	0
g_Janthinobacterium	0	0.00367647	0	0	0	0	0	0.00591716	0.00666667	0	0	0.00970874	0.0014245	0.00245098	0	0	0	0	0.0124309	0.00150602	0	0	0	0	0	0	0	0	0	0	0	0	0	0	0	0	0	0.00507614	0.005291	0.00619195	0	0.00380228	0	0	0	0.00133511	0	0	0
g_Klebsiella	0	0.00367647	0	0.00704225	0	0	0.00826446	0	0	0	0	0	0.0014245	0.00245098	0	0	0	0.00490196	0	0.00150602	0	0	0	0	0	0	0	0	0	0.00740741	0	0	0.00754717	0	0.00421941	0	0	0.00507614	0	0	0	0	0	0	0.00793651	0.00267023	0	0.00246002	0
g_Leptolyngbya	0	0	0	0	0	0	0	0	0	0	0	0	0	0	0	0	0	0	0	0	0	0	0	0	0	0	0	0	0	0	0	0	0	0	0	0	0	0.00507614	0	0.0340557	0	0	0	0	0	0.00133511	0	0	0
g_Leptothrix	0	0.00367647	0	0	0.00833333	0	0	0	0	0	0	0	0.0042735	0	0	0	0	0.00980392	0	0	0.00757576	0	0.00668449	0.00476191	0	0	0.00211864	0.00714286	0	0	0	0.00333333	0	0	0.00421941	0	0	0.00507614	0	0	0	0	0	0	0	0.00133511	0	0	0
g_Methylibium	0	0	0	0	0	0	0	0	0	0	0	0	0	0	0.00469484	0	0	0	0.00690608	0	0	0	0	0	0	0	0	0.00714286	0	0	0	0	0	0	0	0	0	0	0	0	0	0.00380228	0	0	0	0	0	0.00246002	0
g_Methylobacterium	0.010101	0.00735294	0	0	0	0	0.00826446	0.00591716	0.0133333	0.0107527	0.00869565	0	0.0042735	0.0122549	0.00469484	0.00632911	0	0.00490196	0.00552486	0.0120482	0.00757576	0	0.0106952	0.00952381	0	0.00724638	0.00423729	0	0	0.0037037	0	0.00333333	0.0113208	0.00719425	0.0126582	0	0.00478469	0.00507614	0	0.00464396	0	0.00380228	0.0123457	0.00704225	0	0.00667557	0.010989	0.00369004	0.01875
g_Microbacterium	0	0	0	0	0	0	0	0.0118343	0	0.0107527	0	0	0.0014245	0	0	0	0.00862069	0	0.00276243	0.00301205	0	0	0.0013369	0	0	0	0	0	0	0	0	0	0	0	0	0	0.00478469	0	0.005291	0.00154799	0	0	0	0	0	0	0	0	0
g_Micrococcus	0.010101	0	0.0111732	0	0	0	0	0.00591716	0.00666667	0	0	0	0	0.00490196	0	0	0	0	0.00552486	0	0.00757576	0	0.0013369	0	0	0	0.00211864	0.00714286	0	0	0	0.00666667	0.00377358	0	0	0	0	0.00507614	0	0.0108359	0	0.00380228	0	0	0	0	0	0	0.00625
g_Mycobacterium	0.020202	0.0257353	0.0614525	0.028169	0.0416667	0.00732601	0.0578512	0.0591716	0.0266667	0.0322581	0.026087	0.0485437	0.38604	0.0147059	0.0610329	0.0189873	0.0258621	0.107843	0.0220994	0.00451807	0.0151515	0.0384615	0.0280749	0.00476191	0.03125	0.0362319	0.0338983	0.0214286	0.0136986	0.0111111	0.0157895	0.00666667	0.00754717	0.0359712	0.0464135	0.041958	0	0.0253807	0.021164	0.00154799	0.060241	0.0190114	0	0.0211268	0.0952381	0.0160214	0.0549451	0.0172202	0.0125
g_Mycoplasma	0	0.00367647	0	0.00704225	0	0.025641	0	0	0	0	0.00869565	0	0	0.00245098	0.00469484	0	0	0	0.00138122	0.00753012	0	0	0.0160428	0	0.0104167	0	0.0127119	0	0	0	0.0105263	0	0	0	0	0.00699301	0	0.00507614	0.005291	0	0	0	0	0	0.00793651	0.00267023	0	0.00123001	0.00625
g_Nocardiopsis	0	0	0	0.00704225	0	0	0	0	0	0	0	0	0	0.00245098	0	0	0	0	0	0	0	0.00961539	0	0.00476191	0.00520833	0	0	0	0	0	0	0.00666667	0	0.00719425	0	0	0.00956938	0.0101523	0	0.00464396	0	0	0	0	0.00793651	0.00133511	0	0	0
g_Ornithobacterium	0	0.00735294	0	0	0	0	0	0	0	0	0	0	0.002849	0	0	0.0126582	0	0.0147059	0	0.00150602	0	0	0.0026738	0	0	0	0.0105932	0	0	0	0	0	0	0	0	0	0	0	0.010582	0.00309597	0	0	0	0	0	0	0	0.00123001	0
g_Paenibacillus	0	0.0147059	0.0111732	0.00704225	0.00833333	0.003663	0	0.0473373	0.0266667	0	0.0173913	0.00970874	0.011396	0.00980392	0.00469484	0.0253165	0.0172414	0.00980392	0.00690608	0.0060241	0.0151515	0	0.0160428	0.0190476	0.015625	0	0.0254237	0	0.0273973	0.0407407	0.0105263	0.00666667	0.0679245	0.0143885	0.0168776	0.013986	0.0669856	0.0203046	0	0.00928793	0.0120482	0.0190114	0	0.0140845	0.015873	0.0186916	0	0.00615006	0.01875
g_Paracoccus	0	0.00367647	0	0	0	0	0	0	0.00666667	0	0	0	0.0014245	0.0122549	0.00469484	0	0.00862069	0	0.00138122	0.00150602	0	0	0.0013369	0.00476191	0	0	0.00423729	0	0.0273973	0.0037037	0.00526316	0	0.00377358	0	0.00421941	0	0	0.00507614	0.021164	0.00619195	0	0	0	0.00704225	0	0.00133511	0	0	0
g_Pediococcus	0	0	0	0	0	0	0	0	0	0	0	0	0	0	0	0	0	0	0.00138122	0	0	0	0	0	0	0	0	0	0	0	0	0	0	0	0	0	0	0	0	0.00309597	0	0.00380228	0	0	0	0	0	0	0
g_Peptoclostridium	0	0.0404412	0	0.0140845	0	0.003663	0	0	0	0.0107527	0	0	0.0042735	0.0269608	0	0	0	0.0147059	0.0165746	0.00150602	0	0	0.0026738	0.00476191	0	0	0	0	0	0.0111111	0.0105263	0	0.0113208	0	0	0.00699301	0	0	0	0.00619195	0	0	0	0	0	0.0440587	0	0	0
g_Peptostreptococcus	0	0.00367647	0	0	0	0	0	0	0	0	0	0	0	0	0	0	0	0	0	0	0.00757576	0	0	0	0	0	0	0	0	0	0	0	0	0	0	0	0	0	0	0	0	0	0	0	0	0	0	0	0
g_Planctomyces	0	0	0	0	0	0	0	0	0	0.0107527	0	0	0.002849	0.00245098	0	0	0	0	0.00138122	0	0	0	0	0.00476191	0	0	0	0	0	0	0	0	0.00377358	0	0	0	0	0	0	0	0	0	0	0	0	0	0	0	0
g_Porphyromonas	0	0	0	0	0	0	0.00826446	0	0	0	0	0	0	0	0.00469484	0	0	0	0.00276243	0.0060241	0	0	0.0013369	0	0	0	0	0	0	0.0037037	0	0	0	0	0	0.00699301	0	0	0	0	0	0.00380228	0	0	0	0.00133511	0	0.00123001	0
g_Prevotella	0.010101	0.0147059	0.00558659	0.0140845	0	0.025641	0	0.0118343	0	0.0322581	0.00869565	0	0.00854701	0.0196078	0.00938967	0	0.00862069	0.0245098	0.0179558	0.0587349	0.00757576	0.00961539	0.0147059	0.0142857	0.00520833	0.00724638	0.00211864	0.00714286	0.0410959	0.0185185	0.0157895	0	0.00754717	0	0.0126582	0.027972	0.0191388	0.0253807	0.005291	0.00464396	0.0120482	0.00760456	0	0.0211268	0	0.0493992	0	0.0098401	0.01875
g_Ralstonia	0.010101	0.00367647	0.00558659	0	0	0	0	0	0	0	0	0	0.0042735	0.00490196	0.00469484	0	0.00862069	0.00490196	0.00276243	0.00301205	0	0	0	0.0190476	0	0.00724638	0	0	0	0.0037037	0.00526316	0	0	0	0	0	0.00478469	0.00507614	0	0.00154799	0	0.00380228	0	0	0	0.00934579	0	0.00123001	0
g_Rhodobacter	0	0	0	0.00704225	0	0	0	0.00591716	0	0	0	0	0	0	0	0	0	0.00490196	0	0.00150602	0	0	0	0	0	0	0	0	0	0.00740741	0.0105263	0	0	0	0	0	0.00478469	0	0.005291	0.00154799	0	0.00380228	0	0	0	0	0	0	0
g_Rhodococcus	0	0.00367647	0	0	0	0.003663	0	0.00591716	0	0	0	0	0.0014245	0.00490196	0.00469484	0.00632911	0.00862069	0.00490196	0.00690608	0.00301205	0.00757576	0	0.00401069	0	0	0	0	0.00714286	0	0	0	0.00333333	0.00377358	0.00719425	0.00421941	0.020979	0.00478469	0	0.005291	0.00154799	0.0120482	0.00760456	0.0123457	0.00704225	0.00793651	0.00667557	0	0.00123001	0.01875
g_Rothia	0	0	0	0	0	0	0.00826446	0	0	0.0107527	0	0.00970874	0	0	0	0	0	0	0.00138122	0.00150602	0	0	0	0.00476191	0	0.00724638	0	0	0.0136986	0.00740741	0	0.00333333	0.00377358	0	0	0	0	0	0	0.00154799	0	0	0	0.00704225	0	0	0	0.00123001	0
g_Saccharomonospora	0	0	0	0	0	0	0	0	0	0	0	0	0	0	0.00469484	0	0	0	0.00276243	0.00301205	0	0	0	0	0	0	0	0	0	0	0	0	0	0	0	0.00699301	0	0	0	0	0	0	0	0	0	0	0	0	0
g_Selenomonas	0.010101	0	0	0	0	0	0	0	0	0.0107527	0	0	0.0014245	0	0.00938967	0	0	0.00980392	0.00138122	0.00150602	0	0	0	0	0	0	0	0	0	0.0037037	0.0105263	0	0	0	0.00421941	0	0.00478469	0	0.005291	0.00154799	0	0	0	0	0	0.00400534	0	0.00123001	0.0125
g_Singulisphaera	0	0	0	0	0	0	0	0	0	0	0	0	0	0	0	0	0	0	0.00138122	0	0	0	0.0013369	0.00476191	0	0.00724638	0	0	0	0	0	0	0	0	0.00421941	0	0	0	0	0	0.0120482	0.00380228	0	0	0.00793651	0	0	0	0
g_Sorangium	0	0.00367647	0	0	0	0	0	0	0	0	0	0	0	0.00245098	0.00469484	0	0	0	0.00138122	0	0.00757576	0	0.0013369	0.00952381	0.00520833	0	0.00635593	0	0	0.0037037	0	0	0	0	0.00421941	0	0.00478469	0	0	0.00154799	0.0120482	0	0	0	0	0	0	0.00123001	0.00625
g_Sphingobacterium	0	0	0	0	0	0.003663	0	0	0	0	0.00869565	0	0	0.00490196	0.00469484	0.00632911	0	0	0.00690608	0.00301205	0	0	0.00534759	0	0	0	0.00211864	0	0	0	0.00526316	0.00333333	0	0	0	0.00699301	0	0.00507614	0	0	0	0	0	0	0	0.00267023	0	0	0
g_Sphingomonas	0.010101	0.00367647	0.0111732	0.00704225	0	0.003663	0	0.00591716	0.00666667	0	0	0.00970874	0	0.00245098	0	0	0	0	0.0110497	0.0301205	0.00757576	0.0288462	0.00802139	0.00476191	0.00520833	0.00724638	0.00423729	0.00714286	0.0136986	0.00740741	0	0.00333333	0.00377358	0.00719425	0.00843882	0	0.00478469	0	0	0.00309597	0	0.00760456	0.0123457	0	0	0	0.010989	0.00123001	0.00625
g_Sphingopyxis	0.010101	0	0	0	0	0	0.00826446	0.0118343	0.00666667	0	0	0.00970874	0.0014245	0	0	0	0	0	0.00138122	0.00150602	0.0151515	0	0.0026738	0	0.00520833	0	0.00635593	0.00714286	0.0136986	0.0037037	0	0.01	0	0	0	0.00699301	0	0.00507614	0	0.00154799	0	0.00760456	0	0	0	0.00133511	0	0.00246002	0
g_Sporosarcina	0	0	0	0	0	0	0.00826446	0	0	0	0	0.0194175	0	0	0	0.00632911	0	0	0	0	0	0	0.0013369	0	0	0	0	0.00714286	0	0	0	0	0	0	0	0.00699301	0	0	0	0.00154799	0	0	0	0	0	0	0	0.00123001	0.00625
g_Streptomyces	0.030303	0.00735294	0.0111732	0	0.0166667	0.003663	0.00826446	0.0118343	0.02	0.0107527	0.0173913	0.00970874	0.017094	0.0196078	0.0234742	0.0126582	0.00862069	0.0441176	0.00552486	0.00753012	0.030303	0.0288462	0.0147059	0.0142857	0.015625	0.00724638	0.00635593	0	0.0547945	0.0296296	0.00526316	0.00333333	0.00754717	0.00719425	0.0168776	0.00699301	0.0334928	0.0152284	0.015873	0.0170279	0.0120482	0.0342205	0	0.00704225	0.00793651	0.00667557	0.021978	0.0098401	0.01875
g_Treponema	0	0	0	0.0211268	0	0.00732601	0	0	0	0	0.00869565	0	0.0042735	0.00490196	0	0	0	0.00490196	0.00276243	0.0105422	0	0	0.0013369	0.00476191	0.00520833	0	0.00423729	0	0.0136986	0	0.00526316	0	0.00377358	0	0.00843882	0	0	0	0	0.00154799	0	0.00380228	0	0.00704225	0.015873	0.00400534	0	0.00246002	0
g_Ureaplasma	0	0	0.00558659	0	0	0	0	0	0	0	0	0	0	0	0	0	0	0	0.00138122	0	0.00757576	0	0.0013369	0	0	0	0	0	0	0	0	0	0	0.00719425	0.0168776	0	0	0.00507614	0.010582	0.0139319	0	0	0	0	0	0	0	0	0
g_Variovorax	0	0	0	0	0	0	0	0	0	0	0.00869565	0	0.002849	0	0	0	0	0	0.00138122	0	0	0	0.0013369	0	0	0	0	0	0	0.0037037	0	0.0133333	0.00377358	0	0	0	0	0	0.010582	0	0	0	0	0	0	0	0	0	0
g_Veillonella	0	0.00367647	0	0	0	0	0	0	0	0	0	0	0.0014245	0	0	0.00632911	0	0	0.00276243	0	0	0.00961539	0	0.00476191	0	0	0.00211864	0	0	0	0	0.00333333	0.00754717	0	0	0	0	0	0.005291	0.00154799	0	0.00380228	0	0	0	0	0	0	0
g_Weissella	0	0	0	0	0	0	0.00826446	0	0	0	0	0	0	0.00490196	0	0	0.00862069	0	0	0	0	0	0.0013369	0	0	0	0	0	0	0	0	0	0	0	0	0	0	0	0	0.00464396	0	0	0.0123457	0	0	0.00133511	0	0	0
[truncated: 5,000 more columns]

## Sheet: Table S5
Microbe	Coef
p_Acidobacteria	1.46414
p_Actinobacteria	-0.571967
p_Candidatus.Saccharibacteria	4.41824
p_Gemmatimonadetes	8.26062
p_Synergistetes	-4.45593
c_Alphaproteobacteria	-0.287342
c_Bacilli	0.0470065
c_Cytophagia	-3.51535
c_Deltaproteobacteria	-1.9408
c_Gammaproteobacteria	-0.0371739
c_Planctomycetia	2.67265
c_Synergistia	-0.323729
o_Bifidobacteriales	0.534714
o_Chloroflexales	1.37092
o_Enterobacteriales	-1.67147
o_Legionellales	-0.324298
o_Methylophilales	1.62814
o_Oceanospirillales	-7.45505
o_Rhizobiales	-0.437808
f_Aeromonadaceae	0.184009
f_Alteromonadaceae	-6.75026
f_Bacillaceae	-0.369267
f_Burkholderiaceae	-0.780253
f_Chitinophagaceae	2.42612
f_Clostridiales.Family.XVII..Incertae.Sedis	10.1297
f_Cyclobacteriaceae	3.70928
f_Desulfobacteraceae	-4.19825
f_Erysipelotrichaceae	0.429862
f_Leptotrichiaceae	0.654286
f_Methylobacteriaceae	0.258523
f_Micrococcaceae	-0.298482
f_Mycobacteriaceae	-1.29351
f_Nocardiopsaceae	4.36232
f_Paenibacillaceae	0.127969
f_Peptoniphilaceae	1.19398
f_Peptostreptococcaceae	2.13914
f_Polyangiaceae	0.162709
f_Prevotellaceae	0.968584
f_Ruminococcaceae	-2.52774
f_Streptococcaceae	0.0842898
f_Streptomycetaceae	-1.47578
f_Xanthobacteraceae	5.69947
g_Acaryochloris	-1.83562
g_Acinetobacter	-0.883441
g_Aeromonas	2.36286
g_Anaerococcus	0.543241
g_Aneurinibacillus	11.776
g_Azotobacter	1.60133
g_Bdellovibrio	1.11437
g_Bifidobacterium	1.54425
g_Bradyrhizobium	3.78892
g_Corynebacterium	-0.517773
g_Gemella	0.854707
g_Klebsiella	1.28242
g_Leptolyngbya	0.367495
g_Mycoplasma	3.35124
g_Paracoccus	0.0319306
g_Pediococcus	0.426564
g_Saccharomonospora	3.50868
g_Singulisphaera	1.38476
g_Sphingobacterium	-11.2681
g_Sphingomonas	1.73868
g_Treponema	0.363256
g_Veillonella	0.636912

## Sheet: Table S6
High and Low-MS_lefse results
p_Actinobacteria.c_Actinobacteria.o_Acidimicrobiales.f_Acidimicrobineae.g_Acidimicrobium	3.08966	high	2.41286	6.29849e-08
p_Proteobacteria.c_Alphaproteobacteria.o_Rhodospirillales.f_Acetobacteraceae.g_Acidiphilium	2.81711	high	2.03506	5.21705e-06
p_Proteobacteria.c_Gammaproteobacteria.o_Acidithiobacillales.f_Acidithiobacillaceae.g_Acidithiobacillus	3.08336	low	2.4313	0.00163958
p_Proteobacteria.c_Gammaproteobacteria.o_Pseudomonadales.f_Moraxellaceae.g_Acinetobacter	4.96737	low	4.22668	5.32436e-80
p_Actinobacteria.c_Actinobacteria.o_Actinomycetales.f_Actinomycetaceae.g_Actinomyces	3.83196	high	3.11218	2.30055e-23
p_Proteobacteria.c_Gammaproteobacteria.o_Aeromonadales.f_Aeromonadaceae.g_Aeromonas	3.88952	high	3.38525	3.51794e-21
p_Proteobacteria.c_Alphaproteobacteria.o_Rhizobiales.f_Rhizobiaceae.g_Agrobacterium	3.48681	low	2.20734	4.29199e-05
p_Proteobacteria.c_Betaproteobacteria.o_Burkholderiales.f_Alcaligenaceae.g_Alcaligenes	2.74282	high	2.30153	0.00925418
p_Proteobacteria.c_Gammaproteobacteria.o_Oceanospirillales.f_Alcanivoraceae.g_Alcanivorax	2.65887	low	2.03782	0.00741253
p_Proteobacteria.c_Gammaproteobacteria.o_Alteromonadales.f_Alteromonadaceae.g_Alteromonas	3.50579	low	3.08136	1.27025e-50
p_Cyanobacteria.c_Cyanobacteria.o_Nostocales.g_Anabaena	3.13768	low	2.73302	5.72391e-19
p_Proteobacteria.c_Alphaproteobacteria.o_Rickettsiales.f_Anaplasmataceae.g_Anaplasma	3.16086	high	2.79385	7.0652e-26
p_Actinobacteria.c_Actinobacteria.o_Actinomycetales.f_Micrococcaceae.g_Arthrobacter	3.81372	low	2.67763	1.00258e-05
p_Proteobacteria.c_Betaproteobacteria.o_Rhodocyclales.f_Rhodocyclaceae.g_Azoarcus	2.939	low	2.22758	0.00910778
p_Firmicutes.c_Bacilli.o_Bacillales.f_Bacillaceae.g_Bacillus	5.31084	low	4.46184	2.34475e-66
p_Bacteroidetes.c_Bacteroidetes.o_Bacteroidales.f_Bacteroidaceae.g_Bacteroides	4.55245	high	3.75104	0.00127532
p_Actinobacteria.c_Actinobacteria.o_Bifidobacteriales.f_Bifidobacteriaceae.g_Bifidobacterium	3.85514	high	3.14216	1.12089e-19
p_Proteobacteria.c_Betaproteobacteria.o_Burkholderiales.f_Alcaligenaceae.g_Bordetella	3.29516	low	2.05529	0.0034924
p_Spirochaetes.c_Spirochaetes.o_Spirochaetales.f_Spirochaetaceae.g_Borrelia	2.63361	low	2.19423	8.63271e-09
p_Proteobacteria.c_Alphaproteobacteria.o_Rhizobiales.f_Bradyrhizobiaceae.g_Bradyrhizobium	3.80261	high	3.20337	3.17382e-29
p_Proteobacteria.c_Gammaproteobacteria.o_Enterobacteriales.f_Enterobacteriaceae.g_Buchnera	2.65185	low	2.09329	5.15371e-06
p_Proteobacteria.c_Betaproteobacteria.o_Burkholderiales.f_Burkholderiaceae.g_Burkholderia	4.21126	low	2.64977	0.0188215
p_Cyanobacteria.c_Cyanobacteria.o_Nostocales.g_Calothrix	2.71935	low	2.1827	3.85843e-16
p_Proteobacteria.c_Epsilonproteobacteria.o_Campylobacterales.f_Campylobacteraceae.g_Campylobacter	3.73927	high	3.16536	4.15786e-10
p_Bacteroidetes.c_Flavobacteria.o_Flavobacteriales.f_Flavobacteriaceae.g_Capnocytophaga	3.71939	high	3.32195	1.997e-16
p_Firmicutes.c_Bacilli.o_Lactobacillales.f_Carnobacteriaceae.g_Carnobacterium	2.94603	low	2.02842	0.00277346
p_Proteobacteria.c_Alphaproteobacteria.o_Caulobacterales.f_Caulobacteraceae.g_Caulobacter	3.65076	low	2.60794	0.0116471
p_Actinobacteria.c_Actinobacteria.o_Actinomycetales.f_Cellulomonadaceae.g_Cellulomonas	3.31384	high	2.39648	6.26843e-05
p_Proteobacteria.c_Gammaproteobacteria.o_Pseudomonadales.f_Pseudomonadaceae.g_Cellvibrio	3.34848	low	2.64156	1.93986e-08
p_Cyanobacteria.c_Cyanobacteria.o_Chroococcales.g_Chamaesiphon	2.85855	high	2.44632	1.55001e-25
p_Chloroflexi.c_Chloroflexi.o_Chloroflexales.f_Chloroflexaceae.g_Chloroflexus	3.24136	low	2.55067	2.46356e-17
p_Proteobacteria.c_Gammaproteobacteria.o_Enterobacteriales.f_Enterobacteriaceae.g_Citrobacter	2.93991	low	2.07261	2.29368e-09
p_Firmicutes.c_Clostridia.o_Clostridiales.f_Clostridiaceae.g_Clostridium	4.06816	low	3.03687	2.76513e-09
p_Actinobacteria.c_Actinobacteria.o_Actinomycetales.f_Corynebacteriaceae.g_Corynebacterium	4.61325	low	3.65985	7.35364e-35
p_Cyanobacteria.c_Cyanobacteria.o_Nostocales.g_Cylindrospermum	2.76291	low	2.17709	1.47005e-18
p_Deinococcus_Thermus.c_Deinococci.o_Deinococcales.f_Deinococcaceae.g_Deinococcus	3.77263	low	2.87588	0.00172773
p_Proteobacteria.c_Betaproteobacteria.o_Neisseriales.f_Neisseriaceae.g_Eikenella	2.62247	high	2.19468	1.18634e-19
p_Proteobacteria.c_Alphaproteobacteria.o_Rhizobiales.f_Rhizobiaceae.g_Ensifer	4.26194	low	3.55104	1.63499e-44
p_Proteobacteria.c_Gammaproteobacteria.o_Enterobacteriales.f_Enterobacteriaceae.g_Enterobacter	4.19939	low	3.48385	8.76524e-40
p_Firmicutes.c_Bacilli.o_Lactobacillales.f_Enterococcaceae.g_Enterococcus	4.13528	low	2.8675	2.1496e-07
p_Proteobacteria.c_Gammaproteobacteria.o_Enterobacteriales.f_Enterobacteriaceae.g_Erwinia	2.9526	low	2.30849	9.0906e-15
p_Proteobacteria.c_Gammaproteobacteria.o_Enterobacteriales.f_Enterobacteriaceae.g_Escherichia	3.70543	low	2.99847	2.35715e-07
p_Firmicutes.c_Clostridia.o_Clostridiales.f_Eubacteriaceae.g_Eubacterium	3.16609	low	2.25382	0.00718835
p_Bacteroidetes.c_Flavobacteria.o_Flavobacteriales.f_Flavobacteriaceae.g_Flavobacterium	3.4636	high	2.09207	0.00713211
p_Fusobacteria.c_Fusobacteria.o_Fusobacteriales.f_Fusobacteriaceae.g_Fusobacterium	4.54453	high	4.13258	1.02179e-67
p_Firmicutes.c_Bacilli.o_Bacillales.f_Staphylococcaceae.g_Gemella	4.25386	high	3.51089	1.02681e-18
p_Proteobacteria.c_Deltaproteobacteria.o_Desulfuromonadales.f_Geobacteraceae.g_Geobacter	3.41969	low	2.85238	2.81564e-12
p_Proteobacteria.c_Gammaproteobacteria.o_Pasteurellales.f_Pasteurellaceae.g_Haemophilus	3.62126	high	2.84497	6.19658e-07
p_Proteobacteria.c_Gammaproteobacteria.o_Oceanospirillales.f_Hahellaceae.g_Hahella	2.97088	low	2.46825	1.17658e-09
p_Proteobacteria.c_Gammaproteobacteria.o_Oceanospirillales.f_Halomonadaceae.g_Halomonas	3.13746	low	2.54317	0.00751775
p_Proteobacteria.c_Gammaproteobacteria.o_Chromatiales.f_Halothiobacillaceae.g_Halothiobacillus	3.02779	high	2.03986	0.00940941
p_Proteobacteria.c_Epsilonproteobacteria.o_Campylobacterales.f_Helicobacteraceae.g_Helicobacter	3.26329	high	2.22236	0.000416919
p_Proteobacteria.c_Alphaproteobacteria.o_Rhizobiales.f_Hyphomicrobiaceae.g_Hyphomicrobium	3.69955	high	3.22004	4.96179e-16
p_Proteobacteria.c_Betaproteobacteria.o_Neisseriales.f_Neisseriaceae.g_Kingella	2.71069	low	2.0539	0.010683
p_Proteobacteria.c_Gammaproteobacteria.o_Enterobacteriales.f_Enterobacteriaceae.g_Klebsiella	3.38783	low	2.47184	0.0365017
p_Spirochaetes.c_Spirochaetes.o_Spirochaetales.f_Leptospiraceae.g_Leptospira	4.01189	low	2.97262	1.78564e-10
p_Fusobacteria.c_Fusobacteria.o_Fusobacteriales.f_Fusobacteriaceae.g_Leptotrichia	3.38623	high	2.96361	1.40493e-34
p_Firmicutes.c_Bacilli.o_Bacillales.f_Listeriaceae.g_Listeria	3.1358	low	2.42923	8.43475e-07
p_Proteobacteria.c_Gammaproteobacteria.o_Alteromonadales.f_Alteromonadaceae.g_Marinobacter	3.36741	low	2.86174	3.90025e-23
p_Proteobacteria.c_Gammaproteobacteria.o_Oceanospirillales.f_Oceanospirillaceae.g_Marinomonas	2.9688	low	2.4087	3.28121e-12
p_Proteobacteria.c_Betaproteobacteria.o_Methylophilales.f_Methylophilaceae.g_Methylophilus	2.55496	high	2.1786	1.69568e-38
p_Actinobacteria.c_Actinobacteria.o_Actinomycetales.f_Micrococcaceae.g_Micrococcus	3.8997	low	2.99895	0.00535821
p_Actinobacteria.c_Actinobacteria.o_Actinomycetales.f_Mycobacteriaceae.g_Mycobacterium	4.54138	low	4.02398	3.04377e-104
p_Tenericutes.c_Mollicutes.o_Entomoplasmatales.f_Mycoplasmataceae.g_Mycoplasma	3.39275	high	2.67571	8.38166e-08
p_Proteobacteria.c_Deltaproteobacteria.o_Myxococcales.f_Myxococcaceae.g_Myxococcus	3.18272	low	2.37194	5.01737e-08
p_Proteobacteria.c_Betaproteobacteria.o_Neisseriales.f_Neisseriaceae.g_Neisseria	3.52955	high	2.82938	0.000630219
p_Actinobacteria.c_Actinobacteria.o_Actinomycetales.f_Nocardiaceae.g_Nocardia	3.45366	low	2.371	0.00114585
p_Cyanobacteria.c_Cyanobacteria.o_Nostocales.g_Nostoc	3.64893	high	2.65289	0.00702196
p_Proteobacteria.c_Gammaproteobacteria.o_Enterobacteriales.f_Enterobacteriaceae.g_Pantoea	3.42783	low	2.59924	0.000619326
p_Firmicutes.c_Clostridia.o_Clostridiales.f_Peptostreptococcaceae.g_Parvimonas	3.32964	high	2.94303	5.29939e-63
p_Firmicutes.c_Bacilli.o_Lactobacillales.f_Lactobacillaceae.g_Pediococcus	3.49681	high	2.54987	3.31899e-15
p_Firmicutes.c_Clostridia.o_Clostridiales.f_Peptostreptococcaceae.g_Peptostreptococcus	3.26684	high	2.80818	1.19955e-56
p_Bacteroidetes.c_Bacteroidetes.o_Bacteroidales.f_Porphyromonadaceae.g_Porphyromonas	3.8415	high	3.42278	5.14605e-55
p_Bacteroidetes.c_Bacteroidetes.o_Bacteroidales.f_Prevotellaceae.g_Prevotella	4.90535	high	4.528	9.11951e-106
p_Cyanobacteria.c_Cyanobacteria.o_Chroococcales.g_Prochlorococcus	2.80365	low	2.1461	3.80739e-06
p_Actinobacteria.c_Actinobacteria.o_Actinomycetales.f_Propionibacteriaceae.g_Propionibacterium	4.06706	low	2.76111	0.00930222
p_Verrucomicrobia.c_Verrucomicrobia.o_Verrucomicrobiales.f_Verrucomicrobiaceae.g_Prosthecobacter	2.72215	high	2.14484	8.01308e-24
p_Proteobacteria.c_Gammaproteobacteria.o_Enterobacteriales.f_Enterobacteriaceae.g_Providencia	2.95147	low	2.29936	1.06011e-07
p_Proteobacteria.c_Gammaproteobacteria.o_Alteromonadales.f_Pseudoalteromonadaceae.g_Pseudoalteromonas	3.08531	low	2.34887	9.84309e-08
p_Proteobacteria.c_Gammaproteobacteria.o_Pseudomonadales.f_Pseudomonadaceae.g_Pseudomonas	5.06108	high	3.05692	5.00061e-06
p_Proteobacteria.c_Alphaproteobacteria.o_Rhizobiales.f_Rhizobiaceae.g_Rhizobium	4.01425	low	2.95534	6.14703e-09
p_Actinobacteria.c_Actinobacteria.o_Actinomycetales.f_Nocardiaceae.g_Rhodococcus	3.679	low	2.39223	0.0438483
p_Chloroflexi.c_Chloroflexi.o_Chloroflexales.f_Chloroflexaceae.g_Roseiflexus	3.01161	high	2.21282	3.00028e-07
p_Actinobacteria.c_Actinobacteria.o_Actinomycetales.f_Micrococcaceae.g_Rothia	3.55364	high	2.55468	3.96104e-09
p_Proteobacteria.c_Betaproteobacteria.o_Burkholderiales.g_Rubrivivax	3.06377	high	2.15643	3.70331e-09
p_Proteobacteria.c_Gammaproteobacteria.o_Enterobacteriales.f_Enterobacteriaceae.g_Salmonella	3.21548	low	2.48856	8.32113e-05
p_Firmicutes.c_Clostridia.o_Clostridiales.f_Veillonellaceae.g_Selenomonas	3.39667	high	2.7348	1.47082e-14
p_Proteobacteria.c_Gammaproteobacteria.o_Enterobacteriales.f_Enterobacteriaceae.g_Serratia	3.4674	low	2.23989	0.00802179
p_Proteobacteria.c_Gammaproteobacteria.o_Alteromonadales.f_Shewanellaceae.g_Shewanella	3.55099	low	2.27761	0.00566713
p_Proteobacteria.c_Gammaproteobacteria.o_Enterobacteriales.f_Enterobacteriaceae.g_Shigella	2.6409	low	2.02406	0.00273436
p_Proteobacteria.c_Alphaproteobacteria.o_Rhizobiales.f_Rhizobiaceae.g_Sinorhizobium	3.39415	low	2.27825	0.000881488
p_Bacteroidetes.c_Sphingobacteria.o_Sphingobacteriales.f_Sphingobacteriaceae.g_Sphingobacterium	3.34831	low	2.92764	4.19557e-32
p_Firmicutes.c_Bacilli.o_Bacillales.f_Staphylococcaceae.g_Staphylococcus	3.93776	high	2.39855	0.0277751
p_Firmicutes.c_Bacilli.o_Lactobacillales.f_Streptococcaceae.g_Streptococcus	4.4813	high	3.876	1.23568e-14
p_Actinobacteria.c_Actinobacteria.o_Actinomycetales.f_Sterptomycetaceae.g_Streptomyces	4.23473	low	3.20605	2.33335e-13
p_Thermotogae.c_Thermotogae.o_Thermotogales.f_Thermotogaceae.g_Thermotoga	2.89998	low	2.04521	0.0229336
p_Deinococcus_Thermus.c_Deinococci.o_Thermales.f_Thermaceae.g_Thermus	3.09195	low	2.30381	0.00225326
p_Spirochaetes.c_Spirochaetes.o_Spirochaetales.f_Spirochaetaceae.g_Treponema	3.72795	high	3.2224	2.85955e-05
p_Proteobacteria.c_Betaproteobacteria.o_Burkholderiales.f_Comamonadaceae.g_Variovorax	3.38345	high	2.58918	1.12982e-06
p_Firmicutes.c_Clostridia.o_Clostridiales.f_Veillonellaceae.g_Veillonella	3.73937	high	3.24094	9.79238e-40
p_Proteobacteria.c_Gammaproteobacteria.o_Vibrionales.f_Vibrionaceae.g_Vibrio	3.54908	low	2.34791	0.00167313
p_Proteobacteria.c_Gammaproteobacteria.o_Enterobacteriales.f_Enterobacteriaceae.g_Xenorhabdus	2.86578	low	2.10885	0.0329023
p_Proteobacteria.c_Gammaproteobacteria.o_Enterobacteriales.f_Enterobacteriaceae.g_Yersinia	3.2306	low	2.35103	1.64647e-06
p_Proteobacteria	5.64068	low	4.38504	5.02575e-23
p_Proteobacteria.c_Alphaproteobacteria	4.96405	low	2.93171	1.38935e-08
p_Proteobacteria.c_Alphaproteobacteria.o_Rhodospirillales.f_Acetobacteraceae	3.39829	high	2.22899	0.0142156
p_Firmicutes	5.47454	low	4.1872	8.86249e-20
p_Firmicutes.c_Clostridia	4.42571	high	3.16813	0.000261003
p_Firmicutes.c_Clostridia.o_Clostridiales	4.41937	high	3.19193	5.65751e-05
p_Proteobacteria.c_Gammaproteobacteria	5.4511	low	4.3898	2.14266e-58
p_Proteobacteria.c_Betaproteobacteria	4.64433	high	2.74334	0.000497704
p_Proteobacteria.c_Betaproteobacteria.o_Burkholderiales	4.5744	low	2.67017	3.66418e-05
p_Proteobacteria.c_Betaproteobacteria.o_Burkholderiales.f_Alcaligenaceae	3.54471	high	2.19196	0.0349723
p_Firmicutes.c_Clostridia.o_Clostridiales.f_Veillonellaceae	3.92175	high	3.3348	3.48149e-24
p_Actinobacteria	5.17615	low	4.20014	1.11364e-73
p_Actinobacteria.c_Actinobacteria	5.17615	low	4.20014	1.11364e-73
p_Actinobacteria.c_Actinobacteria.o_Acidimicrobiales	3.08966	high	2.41383	6.29849e-08
p_Actinobacteria.c_Actinobacteria.o_Acidimicrobiales.f_Acidimicrobineae	3.08966	high	2.42446	6.29849e-08
p_Proteobacteria.c_Gammaproteobacteria.o_Acidithiobacillales	3.08336	low	2.42513	0.00163958
p_Proteobacteria.c_Gammaproteobacteria.o_Acidithiobacillales.f_Acidithiobacillaceae	3.08336	low	2.41538	0.00163958
p_Actinobacteria.c_Actinobacteria.o_Actinomycetales	5.15864	low	4.24216	1.82579e-93
p_Proteobacteria.c_Gammaproteobacteria.o_Pseudomonadales	5.32313	low	4.2237	1.61652e-37
p_Proteobacteria.c_Gammaproteobacteria.o_Pseudomonadales.f_Moraxellaceae	4.97988	low	4.22891	1.11677e-78
p_Proteobacteria.c_Gammaproteobacteria.o_Pasteurellales	3.67251	high	2.85031	2.49028e-05
p_Proteobacteria.c_Gammaproteobacteria.o_Pasteurellales.f_Pasteurellaceae	3.67251	high	2.842	2.49028e-05
p_Actinobacteria.c_Actinobacteria.o_Actinomycetales.f_Actinomycetaceae	3.92868	high	3.18006	3.29893e-14
p_Firmicutes.c_Bacilli	5.4383	low	4.22687	2.06265e-23
p_Firmicutes.c_Bacilli.o_Lactobacillales	4.82654	high	3.95422	2.92226e-07
p_Proteobacteria.c_Gammaproteobacteria.o_Aeromonadales	3.89443	high	3.38046	1.18055e-20
p_Proteobacteria.c_Gammaproteobacteria.o_Aeromonadales.f_Aeromonadaceae	3.88952	high	3.38541	3.51794e-21
p_Proteobacteria.c_Alphaproteobacteria.o_Rhizobiales	4.74638	low	2.84889	1.17004e-09
p_Proteobacteria.c_Alphaproteobacteria.o_Rhizobiales.f_Bradyrhizobiaceae	3.94411	high	3.17447	2.06112e-17
p_Proteobacteria.c_Alphaproteobacteria.o_Rhizobiales.f_Rhizobiaceae	4.53349	low	3.67678	8.91795e-48
p_Proteobacteria.c_Gammaproteobacteria.o_Oceanospirillales	3.62487	low	3.06129	1.1768e-24
p_Proteobacteria.c_Gammaproteobacteria.o_Oceanospirillales.f_Alcanivoraceae	2.65887	low	2.03335	0.00741253
p_Proteobacteria.c_Gammaproteobacteria.o_Chromatiales	3.37719	low	2.04083	0.00707497
p_Proteobacteria.c_Gammaproteobacteria.o_Alteromonadales	4.03055	low	3.37112	1.79347e-28
p_Proteobacteria.c_Gammaproteobacteria.o_Alteromonadales.f_Alteromonadaceae	3.74546	low	3.2862	1.13906e-53
p_Cyanobacteria.c_Cyanobacteria.o_Nostocales	3.81796	low	2.67226	0.0220606
p_Proteobacteria.c_Alphaproteobacteria.o_Rickettsiales	3.40888	high	2.6796	0.00253373
p_Proteobacteria.c_Alphaproteobacteria.o_Rickettsiales.f_Anaplasmataceae	3.2977	high	2.69154	7.46155e-06
p_Proteobacteria.c_Betaproteobacteria.o_Neisseriales	3.6604	high	2.85322	0.0192152
p_Proteobacteria.c_Betaproteobacteria.o_Neisseriales.f_Neisseriaceae	3.6604	high	2.86061	0.0192152
p_Proteobacteria.c_Epsilonproteobacteria	3.91883	high	3.19775	7.18228e-06
p_Proteobacteria.c_Epsilonproteobacteria.o_Campylobacterales	3.91883	high	3.20594	7.18228e-06
p_Proteobacteria.c_Epsilonproteobacteria.o_Campylobacterales.f_Campylobacteraceae	3.80644	high	3.17067	3.21373e-09
p_Actinobacteria.c_Actinobacteria.o_Actinomycetales.f_Micrococcaceae	4.23819	low	3.04264	8.6493e-06
p_Cyanobacteria.c_Cyanobacteria.o_Oscillatoriales	3.34663	low	2.00182	0.016616
p_Proteobacteria.c_Betaproteobacteria.o_Rhodocyclales	3.1442	low	2.31512	0.028748
p_Proteobacteria.c_Betaproteobacteria.o_Rhodocyclales.f_Rhodocyclaceae	3.1442	low	2.31614	0.028748
p_Proteobacteria.c_Alphaproteobacteria.o_Rhodospirillales.f_Rhodospirillaceae	3.71114	low	2.47259	0.0362755
p_Firmicutes.c_Bacilli.o_Bacillales	5.35347	low	4.41261	3.96724e-55
p_Firmicutes.c_Bacilli.o_Bacillales.f_Bacillaceae	5.31085	low	4.46183	2.46666e-66
p_Bacteroidetes	5.13563	high	4.62779	8.38799e-72
p_Bacteroidetes.c_Bacteroidetes	5.09005	high	4.62281	7.85066e-93
p_Bacteroidetes.c_Bacteroidetes.o_Bacteroidales	5.09005	high	4.62281	7.85066e-93
p_Bacteroidetes.c_Bacteroidetes.o_Bacteroidales.f_Bacteroidaceae	4.55245	high	3.74795	0.00127532
p_Proteobacteria.c_Deltaproteobacteria	4.13721	low	3.20264	1.2506e-11
p_Bacteroidetes.c_Flavobacteria	4.03809	high	3.25249	0.0428086
p_Bacteroidetes.c_Flavobacteria.o_Flavobacteriales	4.03809	high	3.24679	0.0428086
p_Bacteroidetes.c_Flavobacteria.o_Flavobacteriales.f_Flavobacteriaceae	4.02999	high	3.26584	0.0183503
p_Actinobacteria.c_Actinobacteria.o_Bifidobacteriales	3.85514	high	3.14198	1.12089e-19
p_Actinobacteria.c_Actinobacteria.o_Bifidobacteriales.f_Bifidobacteriaceae	3.85514	high	3.14142	1.12089e-19
p_Spirochaetes	4.17289	high	2.68666	2.31658e-05
p_Spirochaetes.c_Spirochaetes	4.17289	high	2.68666	2.31658e-05
p_Spirochaetes.c_Spirochaetes.o_Spirochaetales	4.17289	high	2.68666	2.31658e-05
p_Proteobacteria.c_Alphaproteobacteria.o_Caulobacterales	3.88692	low	2.75438	0.000210639
p_Proteobacteria.c_Alphaproteobacteria.o_Caulobacterales.f_Caulobacteraceae	3.88692	low	2.76362	0.000210639
p_Firmicutes.c_Bacilli.o_Bacillales.f_Listeriaceae	3.13691	low	2.40369	3.31184e-06
p_Proteobacteria.c_Gammaproteobacteria.o_Enterobacteriales	4.58585	low	3.81317	1.32659e-80
p_Proteobacteria.c_Gammaproteobacteria.o_Enterobacteriales.f_Enterobacteriaceae	4.58585	low	3.81317	1.32659e-80
p_Proteobacteria.c_Betaproteobacteria.o_Burkholderiales.f_Burkholderiaceae	4.35188	low	2.62788	0.00983711
p_Firmicutes.c_Clostridia.o_Clostridiales.f_Lachnospiraceae	3.64428	low	2.89252	0.0386601
p_Firmicutes.c_Bacilli.o_Lactobacillales.f_Carnobacteriaceae	2.94603	low	2.04095	0.00277346
p_Actinobacteria.c_Actinobacteria.o_Actinomycetales.f_Cellulomonadaceae	3.31851	high	2.39421	6.58479e-05
p_Proteobacteria.c_Gammaproteobacteria.o_Pseudomonadales.f_Pseudomonadaceae	5.06623	high	3.00372	3.86876e-07
p_Chloroflexi.c_Chloroflexi	3.45676	low	2.39399	0.0434133
p_Proteobacteria.c_Gammaproteobacteria.o_Oceanospirillales.f_Halomonadaceae	3.22597	low	2.64333	0.000538592
p_Firmicutes.c_Clostridia.o_Clostridiales.f_Clostridiaceae	4.06844	low	3.03452	2.21647e-09
p_Actinobacteria.c_Actinobacteria.o_Actinomycetales.f_Corynebacteriaceae	4.61325	low	3.65985	7.35364e-35
p_Bacteroidetes.c_Sphingobacteria	3.72215	low	3.1175	1.27895e-22
p_Bacteroidetes.c_Sphingobacteria.o_Sphingobacteriales	3.72215	low	3.116	1.27895e-22
p_Bacteroidetes.c_Sphingobacteria.o_Sphingobacteriales.f_Flexibacteraceae	3.45137	low	2.66898	0.00280054
p_Deinococcus_Thermus	3.98486	low	3.01622	1.22274e-06
p_Deinococcus_Thermus.c_Deinococci	3.98486	low	3.01493	1.22274e-06
p_Deinococcus_Thermus.c_Deinococci.o_Deinococcales	3.81577	low	2.87513	0.00310724
p_Deinococcus_Thermus.c_Deinococci.o_Deinococcales.f_Deinococcaceae	3.77263	low	2.87843	0.00172773
p_Proteobacteria.c_Deltaproteobacteria.o_Desulfuromonadales	3.42208	low	2.84887	3.95256e-12
p_Firmicutes.c_Bacilli.o_Lactobacillales.f_Enterococcaceae	4.13588	low	2.86663	1.68763e-07
p_Proteobacteria.c_Gammaproteobacteria.o_Vibrionales	3.59197	low	2.46835	0.000749694
p_Proteobacteria.c_Gammaproteobacteria.o_Vibrionales.f_Vibrionaceae	3.59197	low	2.47712	0.000749694
p_Fusobacteria	4.57369	high	4.15853	1.17845e-64
p_Fusobacteria.c_Fusobacteria	4.57369	high	4.15856	1.17845e-64
p_Fusobacteria.c_Fusobacteria.o_Fusobacteriales	4.57369	high	4.16165	1.17845e-64
p_Fusobacteria.c_Fusobacteria.o_Fusobacteriales.f_Fusobacteriaceae	4.57369	high	4.1597	1.17845e-64
p_Firmicutes.c_Bacilli.o_Bacillales.f_Staphylococcaceae	4.42499	high	3.52538	8.4041e-06
p_Proteobacteria.c_Deltaproteobacteria.o_Desulfuromonadales.f_Geobacteraceae	3.41969	low	2.84855	2.81564e-12
p_Proteobacteria.c_Gammaproteobacteria.o_Oceanospirillales.f_Hahellaceae	2.97088	low	2.4668	1.17658e-09
p_Proteobacteria.c_Gammaproteobacteria.o_Chromatiales.f_Halothiobacillaceae	3.02779	high	2.04843	0.00940941
p_Proteobacteria.c_Epsilonproteobacteria.o_Campylobacterales.f_Helicobacteraceae	3.27676	high	2.20145	0.000195631
p_Proteobacteria.c_Alphaproteobacteria.o_Rhizobiales.f_Hyphomicrobiaceae	3.71829	high	3.20793	1.99013e-11
p_Actinobacteria.c_Actinobacteria.o_Actinomycetales.f_Propionibacteriaceae	4.06706	low	2.76066	0.00931036
p_Actinobacteria.c_Actinobacteria.o_Actinomycetales.f_Sterptomycetaceae	4.25439	low	3.23087	1.1964e-14
p_Firmicutes.c_Bacilli.o_Lactobacillales.f_Streptococcaceae	4.49461	high	3.87593	2.42932e-13
p_Spirochaetes.c_Spirochaetes.o_Spirochaetales.f_Leptospiraceae	4.01405	low	2.97197	4.10725e-10
p_Proteobacteria.c_Gammaproteobacteria.o_Oceanospirillales.f_Oceanospirillaceae	3.05771	low	2.48251	1.12522e-07
p_Proteobacteria.c_Betaproteobacteria.o_Methylophilales	2.55496	high	2.17479	1.69568e-38
p_Proteobacteria.c_Betaproteobacteria.o_Methylophilales.f_Methylophilaceae	2.55496	high	2.17438	1.69568e-38
p_Actinobacteria.c_Actinobacteria.o_Actinomycetales.f_Mycobacteriaceae	4.54138	low	4.02398	3.04377e-104
p_Proteobacteria.c_Deltaproteobacteria.o_Myxococcales.f_Myxococcaceae	3.18272	low	2.37469	5.01737e-08
p_Actinobacteria.c_Actinobacteria.o_Actinomycetales.f_Nocardiaceae	3.88182	low	2.68536	0.00192077
p_Verrucomicrobia	3.12608	high	2.18196	5.49606e-13
p_Firmicutes.c_Clostridia.o_Clostridiales.f_Peptostreptococcaceae	3.6004	high	3.1824	6.33384e-68
p_Bacteroidetes.c_Bacteroidetes.o_Bacteroidales.f_Porphyromonadaceae	3.8415	high	3.4246	5.14605e-55
p_Bacteroidetes.c_Bacteroidetes.o_Bacteroidales.f_Prevotellaceae	4.90535	high	4.52798	9.11951e-106
p_Verrucomicrobia.c_Verrucomicrobia	2.77229	high	2.16728	1.43098e-24
p_Verrucomicrobia.c_Verrucomicrobia.o_Verrucomicrobiales	2.77229	high	2.17491	1.43098e-24
p_Verrucomicrobia.c_Verrucomicrobia.o_Verrucomicrobiales.f_Verrucomicrobiaceae	2.77229	high	2.18681	1.43098e-24
p_Proteobacteria.c_Gammaproteobacteria.o_Alteromonadales.f_Pseudoalteromonadaceae	3.08531	low	2.35113	9.84309e-08
p_Proteobacteria.c_Gammaproteobacteria.o_Alteromonadales.f_Shewanellaceae	3.55099	low	2.30981	0.00566713
p_Bacteroidetes.c_Sphingobacteria.o_Sphingobacteriales.f_Sphingobacteriaceae	3.34831	low	2.9279	4.19557e-32
p_Thermotogae	2.89998	low	2.0409	0.0229336
p_Thermotogae.c_Thermotogae	2.89998	low	2.02924	0.0229336
p_Thermotogae.c_Thermotogae.o_Thermotogales	2.89998	low	2.03242	0.0229336
p_Thermotogae.c_Thermotogae.o_Thermotogales.f_Thermotogaceae	2.89998	low	2.05028	0.0229336

## Sheet: Table S7
sample	TCGA-AO-A12G-01A-11R-A10I-13	TCGA-C8-A26V-01A-11R-A16E-13	TCGA-C8-A1HO-01A-11R-A13P-13	TCGA-AC-A2BK-01A-11R-A21U-13	TCGA-EW-A1J3-01A-11R-A13P-13	TCGA-A2-A0EX-01A-21R-A035-13	TCGA-E2-A15T-01A-11R-A114-13	TCGA-E2-A14T-01A-11R-A114-13	TCGA-B6-A0RT-01A-21R-A085-13	TCGA-A1-A0SM-01A-11R-A085-13	TCGA-E2-A1LK-01A-21R-A14C-13	TCGA-AN-A0AK-01A-21R-A010-13	TCGA-AR-A2LQ-01A-22R-A18L-13	TCGA-E2-A15J-01A-11R-A12O-13	TCGA-BH-A1FL-01A-11R-A13P-13	TCGA-BH-A0B1-01A-12R-A057-13	TCGA-AC-A23G-01A-11R-A214-13	TCGA-AC-A62V-01A-11R-A31S-13	TCGA-D8-A1X5-01A-11R-A14C-13	TCGA-E9-A248-01A-11R-A168-13	TCGA-E9-A1RF-01A-11R-A156-13	TCGA-OL-A5RX-01A-11R-A28I-13	TCGA-BH-A1FH-01A-12R-A13P-13	TCGA-D8-A147-01A-11R-A114-13	TCGA-E2-A1L9-01A-11R-A13P-13	TCGA-AR-A1AS-01A-11R-A12O-13	TCGA-LL-A73Z-01A-11R-A32K-13	TCGA-A2-A0D4-01A-11R-A038-13	TCGA-LL-A5YN-01A-11R-A28I-13	TCGA-BH-A1EO-01A-11R-A136-13	TCGA-B6-A0WY-01A-11R-A108-13	TCGA-A2-A0SX-01A-12R-A085-13	TCGA-LL-A9Q3-01A-11R-A41G-13	TCGA-AN-A0XV-01A-11R-A108-13	TCGA-AO-A0J4-01A-11R-A035-13	TCGA-LQ-A4E4-01A-11R-A25Z-13	TCGA-B6-A0X5-01A-21R-A108-13	TCGA-E2-A150-01A-11R-A12C-13	TCGA-E2-A10F-01A-11R-A10I-13	TCGA-A2-A0ST-01A-12R-A085-13	TCGA-GM-A5PX-01A-12R-A28I-13	TCGA-BH-A1FC-01A-11R-A13P-13	TCGA-BH-A0BV-01A-11R-A010-13	TCGA-E2-A108-01A-13R-A10I-13	TCGA-A2-A0CM-01A-31R-A035-13	TCGA-AN-A0XT-01A-11R-A108-13	TCGA-A2-A04P-01A-31R-A035-13	TCGA-JL-A3YX-01A-11R-A22V-13	TCGA-A7-A0CD-01A-11R-A010-13
p_Acidobacteria	0.0124224	0	0	0	0	0.00299401	0	0.0070922	0	0.00537634	0	0.00962695	0.00391389	0.00334448	0	0.00371747	0.00363857	0	0	0	0.00225734	0	0.00540541	0	0	0	0.0119403	0.00320513	0.00387597	0	0	0	0.0077821	0.00859599	0.00574713	0.00283019	0.0023753	0	0.00990099	0.00840336	0.00632911	0	0	0.0123457	0.00289855	0.00218818	0.00218341	0.00519481	0.00296736
p_Actinobacteria	0.124224	0.0861345	0.143369	0.0640394	0.102804	0.0538922	0.103321	0.12766	0.100719	0.0913978	0.0978723	0.395909	0.144814	0.0468227	0.115942	0.208178	0.0915706	0.137075	0.0758123	0.102679	0.0880361	0.0963855	0.132432	0.0873016	0.0996441	0.0843373	0.137313	0.108974	0.118217	0.109756	0.125891	0.113744	0.136187	0.0888252	0.0833333	0.188679	0.106888	0.0628019	0.108911	0.130252	0.10443	0.101604	0.0460641	0.090535	0.0753623	0.161926	0.100437	0.114286	0.124629
p_Bacteroidetes	0.0372671	0.0357143	0.0430108	0.0591133	0.0280374	0.146707	0.0221402	0.0390071	0.057554	0.0268817	0.0297872	0.0505415	0.0978474	0.0167224	0.0338164	0.0594796	0.0776228	0.107636	0.0469314	0.0357143	0.0496614	0.11747	0.0432432	0.0119048	0.024911	0.0301205	0.110448	0.0288462	0.0639535	0.0284553	0.0570071	0.0473934	0.0894942	0.0458453	0.0488506	0.0311321	0.0285036	0.00966184	0.0841584	0.0210084	0.135021	0.0106952	0.0227405	0.0699588	0.110145	0.0503282	0.0524017	0.153247	0.0652819
p_Candidatus.Saccharibacteria	0	0	0	0	0	0	0	0	0	0	0	0	0.00195695	0	0	0	0.00121286	0	0	0	0	0	0	0	0	0	0	0	0	0	0	0	0	0	0	0	0	0	0	0	0	0	0	0	0	0	0	0	0
p_Chlamydiae	0	0	0	0	0	0.00598802	0	0	0	0	0	0.00120337	0.00391389	0	0	0	0.00121286	0	0	0	0.000752445	0	0	0	0	0	0	0	0	0	0.00712589	0.00473934	0	0.0143266	0	0.000943396	0.0023753	0	0	0	0.00105485	0	0.00058309	0.00411523	0	0	0	0	0
p_Chlorobi	0	0.00420168	0.00358423	0	0	0	0	0.0035461	0.00719425	0	0	0	0	0	0	0	0	0.000919963	0.00361011	0	0.000752445	0.00301205	0	0	0	0	0.00298507	0	0	0	0	0	0	0	0.00287356	0.00188679	0	0	0	0	0.00105485	0	0.00174927	0	0.00869565	0	0	0	0
p_Chloroflexi	0.0124224	0.00210084	0.00358423	0.00492611	0	0.00299401	0.00738007	0	0	0.00537634	0	0.00120337	0.0156556	0	0.00483092	0	0.00970285	0.00551978	0	0	0.00902934	0.0060241	0.0027027	0	0	0.0060241	0.0149254	0	0.00193798	0	0	0	0.00389105	0	0.00574713	0.00283019	0.0023753	0	0.0247525	0.00420168	0.00738397	0	0.00116618	0.0164609	0	0.00218818	0.00218341	0.0155844	0.0148368
p_Deinococcus-Thermus	0	0.00210084	0	0	0.00934579	0.00299401	0.00369004	0	0	0.00537634	0.00425532	0.00240674	0.00587084	0	0.00483092	0	0.00606428	0.000919963	0.0108303	0.00446429	0	0.0060241	0	0.00396825	0.00355872	0	0	0.00320513	0.00387597	0.00406504	0.00475059	0	0.00389105	0	0.00574713	0.00283019	0.0023753	0.00483092	0	0	0.00421941	0.00534759	0.00058309	0.00823045	0	0.00218818	0.00436681	0	0.00593472
p_Fusobacteria	0	0	0	0.00492611	0	0.011976	0	0	0.00719425	0	0	0	0.00978474	0	0	0	0.000606428	0.0202392	0	0	0.0082769	0.00301205	0	0	0	0	0.0119403	0.00641026	0.0116279	0	0	0	0.00389105	0.00573066	0	0.000943396	0.00712589	0	0.0049505	0	0	0	0.00291545	0.00411523	0.0144928	0	0.00436681	0.00519481	0
p_Gemmatimonadetes	0	0	0	0	0.0046729	0.00598802	0	0	0	0	0.00425532	0.00240674	0.00195695	0	0	0	0.00242571	0	0.00361011	0	0	0	0	0	0	0	0	0.00320513	0.00193798	0	0.0023753	0	0	0	0.00287356	0	0.0023753	0	0	0	0	0	0.00116618	0.00411523	0	0	0	0	0
p_Nitrospirae	0	0	0	0	0	0.00299401	0	0	0	0	0.00851064	0.00120337	0	0	0	0.00371747	0.00121286	0	0.00361011	0	0	0	0	0	0	0	0	0.00320513	0	0	0.0023753	0	0	0.00286533	0	0	0	0	0	0	0	0	0	0	0	0.00218818	0	0.0025974	0
p_Planctomycetes	0	0	0	0.00492611	0.0046729	0	0	0.0070922	0.0143885	0	0.00425532	0.00361011	0.00391389	0	0	0	0.00667071	0.0110396	0	0	0.00376223	0.0060241	0	0.00396825	0	0	0.00298507	0.00641026	0.00193798	0	0.0023753	0.00947867	0.0077821	0.00286533	0.00862069	0.00188679	0.00475059	0.00483092	0.0049505	0.012605	0.00632911	0	0.00233236	0	0.0115942	0.0109409	0	0.0025974	0.0118694
p_Verrucomicrobia	0	0	0	0	0.0046729	0.00299401	0	0.0035461	0	0	0.00425532	0.00361011	0.00195695	0	0	0.00371747	0.00181928	0.000919963	0.00361011	0.00892857	0.00150489	0.0060241	0.0027027	0	0	0	0	0.00320513	0	0	0.0023753	0.00473934	0.0077821	0	0	0	0	0	0	0	0.00105485	0	0	0.00411523	0	0	0	0.0025974	0
c_Chlamydiia	0	0	0	0	0	0.00666667	0	0	0	0	0	0.00127388	0.00431965	0	0	0	0.00149925	0	0	0	0.000954198	0	0	0	0	0	0	0	0	0	0.00857143	0.00558659	0	0.0167224	0	0.00108696	0.0026738	0	0	0	0.00116822	0	0.00073692	0.00473934	0	0	0	0	0
c_Chlorobia	0	0.0027027	0.00431035	0	0	0	0	0.00442478	0	0	0	0	0	0	0	0	0	0.00106383	0.0046083	0	0.000954198	0.00348432	0	0	0	0	0.00331126	0	0	0	0	0	0	0	0.0034965	0.00217391	0	0	0	0	0.00116822	0	0.00221076	0	0.00946372	0	0	0	0
c_Clostridia	0.0780142	0.0756757	0.0387931	0.0903955	0.0289017	0.0933333	0.00961539	0.0442478	0.0689655	0.0316456	0.00540541	0.0305732	0.0691145	0.0295359	0.0508475	0.0772358	0.0254873	0.0393617	0.0184332	0.0289017	0.0467557	0.0348432	0.0231023	0.0338164	0.0460829	0	0.0463576	0.0597015	0.0229358	0.0410256	0.0257143	0.0391061	0.0295359	0.0434783	0.0454545	0.0336957	0.0294118	0.0122699	0.0301205	0.0106952	0.0747664	0.0135135	0.0140015	0.0236967	0.0757098	0.0375	0.0687023	0.0495627	0.0405405
c_Deinococci	0	0.0027027	0	0	0.0115607	0.00333333	0.00480769	0	0	0.00632911	0.00540541	0.00254777	0.00647948	0	0.00564972	0	0.005997	0.00106383	0.0138249	0.00578035	0	0.00696864	0	0.00483092	0.0046083	0	0	0.00373134	0.00458716	0.00512821	0.00571429	0	0.00421941	0	0.0034965	0.00326087	0.0026738	0.00613497	0	0	0.0046729	0.00675676	0.00073692	0.00947867	0	0.0025	0.00508906	0	0.00675676
c_Fusobacteriia	0	0	0	0.00564972	0	0.0133333	0	0	0.00862069	0	0	0	0.0107991	0	0	0	0.000749625	0.0234043	0	0	0.0104962	0.00348432	0	0	0	0	0.013245	0.00746269	0.0137615	0	0	0	0.00421941	0.00668896	0	0.00108696	0.00802139	0	0.0060241	0	0	0	0.0036846	0.00473934	0.0157729	0	0.00508906	0.0058309	0
c_Gemmatimonadetes	0	0	0	0	0.00578035	0.00666667	0	0	0	0	0.00540541	0.00254777	0	0	0	0	0.00224888	0	0	0	0	0	0	0	0	0	0	0.00373134	0.00229358	0	0.00285714	0	0	0	0.0034965	0	0.0026738	0	0	0	0	0	0.00073692	0.00473934	0	0	0	0	0
c_Negativicutes	0.0212766	0.0027027	0	0.00564972	0	0.01	0.00480769	0	0.0172414	0	0	0.00382166	0	0.00421941	0.00564972	0.00813008	0.00524738	0.00425532	0	0.00578035	0	0.00348432	0	0	0.0046083	0	0.00662252	0.00746269	0.00688073	0	0.00285714	0.0111732	0.00421941	0	0.00699301	0.00434783	0.00534759	0	0	0	0.00817757	0	0.00073692	0.00947867	0.00946372	0.0025	0.00763359	0.00874636	0.00675676
c_Opitutae	0	0	0	0	0	0	0	0	0	0	0	0.00127388	0.00215983	0	0	0.00406504	0.00149925	0	0.0046083	0	0	0.00348432	0	0	0	0	0	0.00373134	0	0	0	0.00558659	0.00843882	0	0	0	0	0	0	0	0	0	0	0.00473934	0	0	0	0	0
c_Planctomycetia	0	0	0	0.00564972	0.00578035	0	0	0.00884956	0.0172414	0	0	0.00382166	0.00431965	0	0	0	0.00749625	0.012766	0	0	0.00477099	0.00696864	0	0.00483092	0	0	0.00331126	0.00746269	0.00229358	0	0.00285714	0.0111732	0.00843882	0.00334448	0.0104895	0.00217391	0.00534759	0.00613497	0.0060241	0.0160428	0.00584112	0	0.00294768	0	0.0126183	0.0125	0	0.00291545	0.0135135
c_Verrucomicrobiae	0	0	0	0	0	0	0	0	0	0	0.00540541	0.00127388	0	0	0	0	0.000749625	0	0	0.00578035	0	0.00348432	0.00330033	0	0	0	0	0	0	0	0	0	0	0	0	0	0	0	0	0	0	0	0	0	0	0	0	0	0
o_Acidimicrobiales	0	0	0	0	0	0	0	0	0.00900901	0	0	0	0.00223714	0	0	0	0	0.00607533	0	0	0	0	0.00398406	0	0	0	0.00338983	0	0	0.0182927	0.00322581	0	0	0	0	0.00119761	0	0	0	0	0	0	0	0	0	0.00295858	0	0.00292398	0
o_Aeromonadales	0	0	0	0.0188679	0	0	0	0	0	0	0	0	0.00447427	0.00485437	0	0.0045045	0.00746966	0	0	0	0.00109051	0.00387597	0	0	0	0	0.0135593	0	0.00258398	0	0	0.00598802	0.00434783	0.0078125	0	0.00718563	0.00606061	0	0.00636943	0	0.00122399	0	0.0672878	0.00515464	0	0	0	0	0.00387597
o_Bifidobacteriales	0.00793651	0.00307692	0	0.00628931	0.00699301	0.00343643	0.011976	0	0	0.00729927	0.00671141	0.00265604	0.00223714	0	0	0.00900901	0.00186741	0.00121507	0	0	0.00327154	0	0.00398406	0	0.00549451	0	0	0.00416667	0.00516796	0	0.00645161	0.011976	0.00434783	0	0	0	0	0	0.00636943	0.00617284	0.00367197	0	0	0	0.00706714	0	0	0.0116959	0
o_Chlamydiales	0	0	0	0	0	0.00687285	0	0	0	0	0	0.00132802	0.00447427	0	0	0	0.00186741	0	0	0	0.00109051	0	0	0	0	0	0	0	0	0	0.00967742	0.00598802	0	0.0195312	0	0.00119761	0.0030303	0	0	0	0.00122399	0	0.0010352	0.00515464	0	0	0	0	0
o_Chlorobiales	0	0.00307692	0.00454546	0	0	0	0	0.00526316	0	0	0	0	0	0	0	0	0	0.00121507	0.00552486	0	0.00109051	0.00387597	0	0	0	0	0.00338983	0	0	0	0	0	0	0	0.004	0.00239521	0	0	0	0	0.00122399	0	0.00310559	0	0.0106007	0	0	0	0
o_Chromatiales	0	0	0.00454546	0	0	0.00343643	0.00598802	0.00526316	0.018018	0.00729927	0.0134228	0.00664011	0.00223714	0	0	0.0045045	0.00466853	0.00121507	0	0.00684931	0.00109051	0.00775194	0	0	0	0	0.0135593	0.00833333	0.00516796	0	0.00322581	0	0.00869565	0	0.004	0.00239521	0.0030303	0	0.00636943	0	0.00367197	0.00806452	0.00621118	0.00515464	0.00353357	0.00295858	0.00273224	0.00877193	0
o_Chroococcales	0	0.00307692	0.0136364	0.00628931	0	0.0137457	0	0	0	0.00729927	0	0.00398406	0.0111857	0.0145631	0	0	0.00466853	0.00486027	0.00552486	0	0.00327154	0.00387597	0	0	0.00549451	0	0.0101695	0.00416667	0.0129199	0.0121951	0.00645161	0.011976	0.00869565	0.00390625	0.008	0.00359281	0	0	0.0127389	0.00617284	0.0146879	0	0.00517598	0.0103093	0.00353357	0.00591716	0.00819672	0	0.00775194
o_Desulfobacterales	0.00793651	0	0	0	0	0	0	0	0	0.00729927	0	0.00265604	0	0	0	0.0045045	0.000933707	0.00121507	0	0	0.00218103	0	0	0	0	0	0	0	0	0	0	0.00598802	0	0.00390625	0.004	0.00119761	0.0030303	0	0.00636943	0	0.00367197	0.00806452	0	0	0.00706714	0	0.00273224	0	0.00387597
o_Fusobacteriales	0	0	0	0.00628931	0	0.0137457	0	0	0.00900901	0	0	0	0.0111857	0	0	0	0.000933707	0.0267315	0	0	0.0119956	0.00387597	0	0	0	0	0.0135593	0.00833333	0.0155039	0	0	0	0.00434783	0.0078125	0	0.00119761	0.00909091	0	0.00636943	0	0	0	0.00517598	0.00515464	0.0176678	0	0.00546448	0.00584795	0
o_Methylophilales	0	0.00307692	0	0	0	0	0	0	0.00900901	0	0.00671141	0.00132802	0	0	0	0	0.000933707	0	0	0	0.00109051	0.00775194	0	0	0	0	0	0	0.00516796	0	0.00322581	0	0.00434783	0	0	0.00479042	0	0	0	0.00617284	0	0	0	0	0	0	0	0.0116959	0
o_Oceanospirillales	0.00793651	0.00615385	0	0.0125786	0	0.0103093	0	0	0	0	0	0	0.00671141	0.00485437	0	0.0045045	0.00186741	0.00121507	0	0.0136986	0.00654307	0.00387597	0	0	0	0	0.00338983	0	0.00258398	0.00609756	0	0	0.00434783	0.00390625	0.004	0	0	0	0.0127389	0.0123457	0.00489596	0.00806452	0.00724638	0	0.00706714	0	0.010929	0.00877193	0
o_Planctomycetales	0	0	0	0.00628931	0.00699301	0	0	0.0105263	0.018018	0	0	0.00398406	0.00447427	0	0	0	0.00746966	0.0109356	0	0	0.00218103	0.00775194	0	0.00578035	0	0	0.00338983	0.00833333	0.00258398	0	0.00322581	0.011976	0	0	0.008	0.00239521	0.00606061	0.00757576	0.00636943	0.0123457	0.00244798	0	0.00207039	0	0.0106007	0.00887574	0	0.00292398	0.00387597
o_Pleurocapsales	0	0	0	0	0	0.0103093	0.011976	0	0	0	0	0.00132802	0.00894855	0	0	0	0.00186741	0	0	0	0	0	0	0	0	0	0	0	0	0	0	0	0.00434783	0	0	0.00718563	0	0	0	0	0.00244798	0.00806452	0.0010352	0	0	0	0	0.00584795	0.00775194
o_Rhodospirillales	0.031746	0.00923077	0.00909091	0.0188679	0.013986	0.0103093	0.00598802	0.0105263	0.018018	0.00729927	0.0134228	0.00796813	0.0134228	0.00485437	0.00645161	0.00900901	0.0140056	0.0072904	0	0.00684931	0.00327154	0.00775194	0.0159363	0.00578035	0.00549451	0.0192308	0.0169492	0	0.00516796	0	0.00322581	0.00598802	0.00869565	0.00390625	0.004	0.00598802	0.00606061	0	0.00636943	0	0.0159119	0	0.00724638	0.0154639	0	0.00591716	0.00819672	0.0204678	0.0155039
o_Selenomonadales	0.0238095	0.00307692	0	0.00628931	0	0.0103093	0.00598802	0	0.018018	0	0	0.00398406	0	0.00485437	0.00645161	0.00900901	0.00653595	0.00486027	0	0.00684931	0	0.00387597	0	0	0.00549451	0	0.00677966	0.00833333	0.00775194	0	0.00322581	0.011976	0.00434783	0	0.008	0.00479042	0.00606061	0	0	0	0.00856793	0	0.0010352	0.0103093	0.0106007	0.00295858	0.00819672	0.00877193	0.00775194
o_Sphingomonadales	0.047619	0.0153846	0.0318182	0.0125786	0.00699301	0.0137457	0.0239521	0.0263158	0.036036	0	0.0469799	0.00265604	0.0246085	0.00485437	0.0193548	0.0045045	0.0308123	0.0656136	0.0662983	0.0205479	0.0250818	0.0426357	0.0478088	0.0289017	0.010989	0.0288462	0.0237288	0.0166667	0.0335917	0.0182927	0.0193548	0.011976	0.0173913	0.015625	0.016	0.0311377	0.0333333	0.00757576	0.00636943	0	0.00734394	0.0564516	0.00828157	0.0670103	0.00706714	0.0443787	0.00273224	0.00584795	0.00387597
o_Thermales	0	0	0	0	0	0.00343643	0	0	0	0	0	0.00132802	0.00447427	0	0.00645161	0	0.000933707	0.00121507	0	0	0	0.00387597	0	0	0	0	0	0.00416667	0.00258398	0	0	0	0	0	0	0.00239521	0.0030303	0.00757576	0	0	0	0	0	0	0	0	0.00546448	0	0
f_Acidimicrobiaceae	0	0	0	0	0	0	0	0	0.00980392	0	0	0	0.00242718	0	0	0	0	0.00679348	0	0	0	0	0.0045045	0	0	0	0.00358423	0	0	0.0212766	0.00387597	0	0	0	0	0.00152672	0	0	0	0	0	0	0	0	0	0.0034965	0	0.00306749	0
f_Actinomycetaceae	0	0	0.00520833	0	0	0.00740741	0	0.00609756	0	0	0	0.00421348	0.00728155	0	0	0	0.00215285	0.00951087	0.00694444	0	0.00634518	0.0135747	0	0	0	0.0125	0.00358423	0.00961539	0.0123457	0	0.0116279	0	0	0	0	0.00610687	0.0138889	0.0204082	0	0	0.00398406	0	0	0	0.0120482	0.00699301	0.00613497	0.00613497	0
f_Aerococcaceae	0	0	0	0	0	0	0	0	0	0	0	0.00140449	0	0	0	0	0	0	0	0	0.00126904	0	0	0	0.00653595	0	0	0	0.00308642	0	0	0.00675676	0	0	0	0	0	0	0	0	0.00132802	0	0.00113507	0	0	0	0.00306749	0	0
f_Aeromonadaceae	0	0	0	0.0198676	0	0	0	0	0	0	0	0	0.00485437	0.00591716	0	0.00480769	0.00861141	0	0	0	0.00126904	0.00452489	0	0	0	0	0.0143369	0	0	0	0	0.00675676	0.00483092	0	0	0.00916031	0.00347222	0	0.00680272	0	0.00132802	0	0.0737798	0.00584795	0	0	0	0	0.00442478
f_Alcaligenaceae	0	0.0138408	0	0	0	0.0037037	0	0.0121951	0	0	0.00806452	0.00140449	0.00242718	0	0	0.00480769	0.0043057	0.0013587	0	0.00813008	0	0	0	0	0	0.0125	0.00716846	0.00961539	0	0	0.0116279	0	0.00966184	0.00487805	0	0.00152672	0	0	0	0.0070922	0.0106242	0	0.00113507	0.00584795	0.00401606	0.013986	0.00306749	0	0.00442478
f_Anaeromyxobacteraceae	0.0263158	0	0	0.00662252	0	0	0	0	0	0	0.00806452	0.00140449	0.00242718	0	0	0.00480769	0.00107643	0.0013587	0	0	0.00253807	0	0.0135135	0	0	0	0.00358423	0	0	0	0.00775194	0.00675676	0	0.00487805	0	0	0.00347222	0	0	0	0.00132802	0	0.00227015	0.00584795	0	0	0	0	0
f_Bifidobacteriaceae	0.00877193	0.00346021	0	0.00662252	0.00806452	0.0037037	0.0141844	0	0	0.00819672	0.00806452	0.00280899	0.00242718	0	0	0.00961539	0.00215285	0.0013587	0	0	0.00380711	0	0.0045045	0	0.00653595	0	0	0.00480769	0.00617284	0	0.00775194	0.0135135	0.00483092	0	0	0	0	0	0.00680272	0.0070922	0.00398406	0	0	0	0.00803213	0	0	0.0122699	0
f_Burkholderiaceae	0.0263158	0.017301	0.015625	0.0264901	0.00806452	0.00740741	0.0141844	0.0304878	0.00980392	0.0163934	0	0.0126404	0.0364078	0.0118343	0.0078125	0.0240385	0.0204521	0.013587	0	0.00813008	0.0139594	0.040724	0.00900901	0.0130719	0.0196078	0.025	0.0322581	0.0240385	0.0246914	0.0141844	0.00775194	0.0202703	0.0483092	0.0243902	0.0277778	0.0183206	0.0208333	0.0408163	0.00680272	0.0070922	0.0239044	0	0.00908059	0.0175439	0.0160643	0.0104895	0.00613497	0.0245399	0.0176991
f_Chlorobiaceae	0	0.00346021	0.00520833	0	0	0	0	0.00609756	0	0	0	0	0	0	0	0	0	0.0013587	0.00694444	0	0.00126904	0.00452489	0	0	0	0	0.00358423	0	0	0	0	0	0	0	0.00462963	0.00305344	0	0	0	0	0.00132802	0	0.00340522	0	0.0120482	0	0	0	0
f_Chromatiaceae	0	0	0	0	0	0.0037037	0.0070922	0	0.0196078	0.00819672	0.00806452	0	0.00242718	0	0	0	0.00107643	0.0013587	0	0.00813008	0.00126904	0.00452489	0	0	0	0	0.0107527	0.00480769	0	0	0	0	0.00966184	0	0.00462963	0	0	0	0.00680272	0	0.00398406	0.00980392	0.00454029	0	0.00401606	0	0	0.00306749	0
f_Clostridiales.Family.XVII..Incertae.Sedis	0.00877193	0	0	0	0	0	0	0	0	0	0	0	0	0	0.0078125	0	0	0	0	0	0	0	0	0	0	0	0	0	0	0	0	0	0	0	0.00462963	0	0	0	0	0	0	0	0	0	0	0	0	0	0
f_Corynebacteriaceae	0	0.0242215	0.015625	0.0198676	0.0241935	0.00740741	0.0070922	0.0182927	0.0196078	0.00819672	0.0241935	0.00280899	0.0169903	0	0.0078125	0.0240385	0.0129171	0.00679348	0.0208333	0.0162602	0.0114213	0.0135747	0.0135135	0	0.0522876	0.0375	0.0179211	0.0336538	0.0185185	0.0070922	0.0387597	0.00675676	0.00483092	0.0292683	0.0185185	0.0717557	0.00347222	0.0102041	0.0272109	0.0141844	0.0212483	0	0.0124858	0.00584795	0.00803213	0.0034965	0	0.0153374	0.00442478
f_Cyclobacteriaceae	0	0	0	0	0	0.0037037	0	0	0	0.00819672	0	0	0	0	0	0	0.00107643	0	0	0	0	0	0	0	0	0	0.00716846	0	0	0	0	0	0.00483092	0	0.00462963	0	0	0	0	0	0	0	0	0	0.00401606	0	0.00306749	0	0
f_Deinococcaceae	0	0.00346021	0	0	0.00806452	0	0	0	0	0.00819672	0.00806452	0.00140449	0.00242718	0	0	0	0.00753498	0	0.0208333	0.00813008	0	0.00452489	0	0.00653595	0.00653595	0	0	0	0.00308642	0.0070922	0.00775194	0	0.00483092	0	0.00462963	0	0	0	0	0	0.00531209	0.00980392	0	0.0116959	0	0.0034965	0	0	0
f_Desulfobacteraceae	0	0	0	0	0	0	0	0	0	0	0	0.00140449	0	0	0	0.00480769	0.00107643	0.0013587	0	0	0.00126904	0	0	0	0	0	0	0	0	0	0	0.00675676	0	0.00487805	0.00462963	0.00152672	0.00347222	0	0	0	0.00265604	0	0	0	0.00401606	0	0.00306749	0	0.00442478
f_Ectothiorhodospiraceae	0	0	0.00520833	0	0	0	0	0	0	0	0	0.00702247	0	0	0	0.00480769	0.0043057	0	0	0	0	0	0	0	0	0	0	0.00480769	0.00617284	0	0	0	0	0	0	0.00152672	0	0	0	0	0	0	0.00227015	0.00584795	0	0	0.00306749	0.00613497	0
f_Enterococcaceae	0	0.0103806	0.015625	0.00662252	0	0.0259259	0.035461	0.00609756	0	0	0.00806452	0.00140449	0.00728155	0.00591716	0.015625	0	0.0043057	0.00679348	0.0138889	0	0.0126904	0.00452489	0	0.0130719	0.0130719	0	0	0.00961539	0	0.0070922	0.00387597	0.00675676	0.00483092	0.0243902	0.0185185	0.00763359	0.00347222	0.0102041	0.00680272	0.0141844	0.00796813	0.0196078	0.00681044	0.00584795	0.00803213	0.0104895	0.00613497	0.00920245	0.00442478
f_Geodermatophilaceae	0.0175439	0	0.00520833	0	0	0	0	0.00609756	0	0	0.00806452	0	0	0	0	0	0.00322928	0.00271739	0	0	0	0	0	0.0196078	0	0	0	0.00480769	0.00617284	0	0.00387597	0	0.00483092	0.00487805	0.00462963	0	0.00347222	0	0	0	0	0	0	0	0	0.0034965	0	0	0
f_Halomonadaceae	0	0.00346021	0	0	0	0.0037037	0	0	0	0	0	0	0.00242718	0	0	0	0.00215285	0	0	0.0162602	0.00507614	0	0	0	0	0	0	0	0.00308642	0	0	0	0.00483092	0	0	0	0	0	0.0136054	0.0070922	0.00398406	0	0.00227015	0	0.00401606	0	0.00306749	0	0
f_Hyphomicrobiaceae	0	0.00346021	0	0	0.00806452	0	0	0	0.00980392	0	0.00806452	0	0	0	0	0.00480769	0.00107643	0.0013587	0.00694444	0	0.00253807	0.00452489	0	0	0	0	0	0.00480769	0.00308642	0	0	0	0.00483092	0.00487805	0	0.00152672	0.00694444	0	0	0.0070922	0.00398406	0	0.00113507	0	0	0	0	0	0
f_Legionellaceae	0	0	0	0.00662252	0	0.0037037	0	0	0	0	0	0	0	0	0	0.00480769	0.00538213	0	0	0	0.00126904	0	0	0	0	0	0	0.00480769	0	0.0070922	0.00387597	0	0	0	0	0	0	0	0	0	0.00132802	0	0.00113507	0	0	0	0	0.00613497	0
f_Leptotrichiaceae	0	0	0	0	0	0.0037037	0	0	0	0	0	0	0	0	0	0	0.00107643	0.00271739	0	0	0.00507614	0.00452489	0	0	0	0	0	0.00480769	0.00308642	0	0	0	0	0.0097561	0	0	0	0	0	0	0	0	0	0.00584795	0.00401606	0	0.00306749	0	0
f_Methylobacteriaceae	0.00877193	0.00692042	0	0	0	0	0.0070922	0.0121951	0.00980392	0.00819672	0	0.00421348	0.0121359	0.00591716	0	0.00480769	0.0043057	0.0108696	0.00694444	0	0.0101523	0.00904977	0	0.00653595	0	0	0.00358423	0	0.00308642	0.0070922	0.0116279	0	0.00483092	0.00487805	0.00462963	0.00458015	0.00347222	0.0102041	0.00680272	0	0.00664011	0.00980392	0.00340522	0.0175439	0.00401606	0.013986	0.00613497	0.00306749	0.0132743
f_Methylophilaceae	0	0.00346021	0	0	0	0	0	0	0.00980392	0	0.00806452	0.00140449	0	0	0	0	0.00107643	0	0	0	0.00126904	0.00904977	0	0	0	0	0	0	0.00617284	0	0.00387597	0	0.00483092	0	0	0.00610687	0	0	0	0.0070922	0	0	0	0	0	0	0	0.0122699	0
f_Moraxellaceae	0.0789474	0.0103806	0.0260417	0.0331126	0.0806452	0.0111111	0.0425532	0.0121951	0	0.0245902	0.016129	0.00561798	0.0315534	0.0473373	0	0.0384615	0.0678149	0.0625	0.0208333	0.0243902	0.0164975	0.040724	0.036036	0.0130719	0.0196078	0.0125	0.0250896	0.0240385	0.126543	0.0496454	0.0348837	0.00675676	0.00483092	0.0146341	0.0185185	0.0458015	0.114583	0.0306122	0.0204082	0.0141844	0.0239044	0.0490196	0.307605	0.0233918	0.0160643	0.0314685	0.0214724	0.00306749	0.0353982
f_Nocardioidaceae	0.00877193	0	0.00520833	0.00662252	0	0	0	0.00609756	0	0	0	0.00421348	0.00242718	0	0.0078125	0.00480769	0.00645856	0.013587	0	0	0	0	0.00900901	0	0	0	0	0	0	0	0	0	0	0	0.00925926	0.00152672	0	0.0102041	0	0	0.00132802	0	0.00227015	0	0	0.0034965	0.00306749	0	0.00442478
f_Nostocaceae	0	0.00692042	0.00520833	0	0	0.0037037	0	0.00609756	0.00980392	0	0	0.00140449	0.00485437	0	0	0	0.0118407	0.00679348	0	0	0	0	0	0	0	0	0.00716846	0	0.00308642	0	0.00387597	0	0.00966184	0.00487805	0.00462963	0.00458015	0	0	0.0136054	0.0070922	0.0119522	0	0.00340522	0	0	0.00699301	0.00306749	0.0153374	0
f_Peptococcaceae	0	0.0103806	0.0208333	0.00662252	0.00806452	0.00740741	0	0.0182927	0	0.00819672	0	0.00140449	0	0	0.0234375	0.00480769	0.00322928	0.00271739	0.00694444	0	0.00634518	0.00904977	0.0045045	0.0130719	0.0130719	0	0	0	0.00925926	0.0212766	0	0.00675676	0.00483092	0.00487805	0.0185185	0.00305344	0	0	0.00680272	0	0.00531209	0.00980392	0.00227015	0.0116959	0.0160643	0	0.00920245	0.00306749	0
f_Phyllobacteriaceae	0.00877193	0.0103806	0.00520833	0	0.00806452	0.0037037	0	0	0	0	0.00806452	0	0.00242718	0	0	0	0.00215285	0.0013587	0	0	0	0.00904977	0	0	0	0	0	0	0.00308642	0	0	0	0	0	0	0	0.00347222	0	0.0136054	0.0070922	0.00132802	0	0	0.00584795	0.00803213	0.0034965	0	0.00306749	0
f_Planctomycetaceae	0	0	0	0.00662252	0	0	0	0.00609756	0.0196078	0	0	0.00280899	0.00242718	0	0	0	0.00645856	0.00543478	0	0	0.00253807	0.00904977	0	0.00653595	0	0	0.00358423	0.00961539	0	0	0.00387597	0.0135135	0	0	0.00925926	0.00152672	0.00347222	0.0102041	0.00680272	0.0141844	0.00132802	0	0.00227015	0	0.0120482	0.0034965	0	0	0
f_Planococcaceae	0	0	0	0	0	0	0.0070922	0	0	0	0.0241935	0.00140449	0	0.00591716	0	0.00480769	0	0	0	0	0.00253807	0	0	0	0.00653595	0	0	0	0.00308642	0	0.00387597	0.0135135	0	0	0	0.00152672	0	0	0	0	0.00132802	0	0.00113507	0.00584795	0	0.0034965	0.00306749	0	0
f_Propionibacteriaceae	0	0.00346021	0.00520833	0	0	0	0.0212766	0.0121951	0	0	0	0.00280899	0.00970874	0.0118343	0	0.00480769	0.00538213	0.0230978	0	0.00813008	0.00253807	0.00904977	0.0045045	0.00653595	0	0.0125	0.00716846	0.00961539	0.00925926	0.0070922	0	0.00675676	0.00966184	0.0097561	0	0.0152672	0.00347222	0.0102041	0.0272109	0.0141844	0.00398406	0	0.00113507	0	0	0	0.00306749	0.00306749	0.0176991
f_Rhizobiaceae	0.00877193	0.0138408	0.0104167	0.0728477	0.0241935	0.0222222	0.0070922	0.0243902	0	0.0163934	0.0241935	0.011236	0.038835	0.0236686	0.03125	0.0288462	0.0247578	0.00679348	0.00694444	0.0162602	0.0520305	0.0316742	0.0495495	0.0196078	0.0261438	0.0125	0.0645161	0.0384615	0.0246914	0.106383	0.0116279	0.0202703	0.0386473	0.0146341	0.0185185	0.0290076	0.0138889	0.0612245	0.0136054	0.0212766	0.0292165	0.0294118	0.0113507	0.0175439	0	0.00699301	0.0245399	0.0276074	0.0132743
f_Rhodospirillaceae	0.0263158	0.00346021	0.00520833	0.00662252	0.00806452	0.0037037	0	0	0.00980392	0.00819672	0.016129	0.00702247	0.00728155	0.00591716	0	0	0.0107643	0.00543478	0	0	0	0.00904977	0.0135135	0.00653595	0	0	0.0143369	0	0.00308642	0	0	0.00675676	0.00966184	0.00487805	0	0.00458015	0.00347222	0	0.00680272	0	0.0119522	0	0.00340522	0.0116959	0	0.00699301	0.00613497	0.0122699	0.00884956
f_Sphingomonadaceae	0.0438596	0.017301	0.0364583	0.013245	0.00806452	0.0148148	0.0283688	0.0243902	0.0294118	0	0.0564516	0.00280899	0.0218447	0.00591716	0.0234375	0.00480769	0.0344456	0.0652174	0.0763889	0.0243902	0.0279188	0.0452489	0.0495495	0.0326797	0.0130719	0.0375	0.0179211	0.0144231	0.037037	0.0212766	0.0232558	0.0135135	0.0144928	0.0097561	0.0138889	0.0290076	0.0381944	0.0102041	0.00680272	0	0.00664011	0.0686275	0.00908059	0.0760234	0.00803213	0.048951	0.00306749	0.00613497	0.00442478
f_Thermaceae	0	0	0	0	0	0.0037037	0	0	0	0	0	0.00140449	0.00485437	0	0.0078125	0	0.00107643	0.0013587	0	0	0	0.00452489	0	0	0	0	0	0.00480769	0.00308642	0	0	0	0	0	0	0.00305344	0.00347222	0.0102041	0	0	0	0	0	0	0	0	0.00613497	0	0
f_Veillonellaceae	0.0175439	0.00346021	0	0.00662252	0	0.0111111	0.0070922	0	0.0196078	0	0	0.00280899	0	0.00591716	0	0.00961539	0.00538213	0.00543478	0	0.00813008	0	0.00452489	0	0	0	0	0.00716846	0.00961539	0.00308642	0	0.00387597	0.0135135	0.00483092	0	0.00925926	0.00610687	0.00694444	0	0	0	0.00796813	0	0.00113507	0.0116959	0.0120482	0.0034965	0.00920245	0.00613497	0.00884956
g_Acinetobacter	0.0909091	0.00735294	0.027933	0.028169	0.0666667	0.003663	0.0165289	0.0133333	0	0.026087	0.0194175	0.0042735	0.0220588	0.0379747	0	0.0343137	0.0676796	0.0587349	0.0227273	0.0288462	0.0173797	0.0333333	0.015625	0.0144928	0.0142857	0.0136986	0.0185185	0.0210526	0.126667	0.028777	0.0295359	0.00699301	0.00478469	0.0152284	0.015873	0.0356037	0.117871	0.0246914	0.0140845	0.00793651	0.0226969	0.032967	0.291513	0.0125	0.0165975	0.026616	0.0191693	0.00304878	0.0322581
g_Actinoplanes	0.010101	0	0.0335196	0.00704225	0.00833333	0	0.0247934	0.00666667	0.0322581	0	0	0.0014245	0.00490196	0	0.00862069	0	0.00138122	0.00150602	0.00757576	0	0.00802139	0.0142857	0	0.00724638	0.0357143	0	0.0333333	0.00526316	0.0133333	0.00719425	0.00421941	0.00699301	0.00478469	0	0.010582	0.00154799	0.00760456	0.0123457	0	0.015873	0.00534045	0.010989	0.00369004	0	0	0.00760456	0.00319489	0.0121951	0.0138249
g_Alteromonas	0	0.00735294	0	0	0	0.003663	0	0	0.0107527	0.00869565	0	0	0.00735294	0.00632911	0.00862069	0	0	0.00451807	0	0	0.0013369	0.00476191	0	0	0	0	0.00740741	0.00526316	0	0	0	0.00699301	0.0334928	0.0101523	0	0.00464396	0.00760456	0	0.0211268	0	0.00667557	0	0.00492005	0	0.00414938	0	0.00319489	0.00304878	0
g_Anaeromyxobacter	0.030303	0	0	0.00704225	0	0	0	0	0	0	0.00970874	0.0014245	0.00245098	0	0	0.00490196	0.00138122	0.00150602	0	0	0.0026738	0	0.015625	0	0	0	0.0037037	0	0	0	0.00843882	0.00699301	0	0.00507614	0	0	0.00380228	0	0	0	0.00133511	0	0.00246002	0.00625	0	0	0	0	0
g_Azospirillum	0.020202	0	0	0.00704225	0.00833333	0	0	0	0	0.00869565	0.00970874	0.0014245	0.00245098	0	0	0	0.00828729	0.00150602	0	0	0	0	0.00520833	0.00724638	0	0	0.0037037	0	0	0	0	0	0.00478469	0	0	0	0	0	0	0	0.00400534	0	0.00246002	0.00625	0	0.00760456	0.00319489	0.00609756	0.00921659
g_Bifidobacterium	0.010101	0.00367647	0	0.00704225	0.00833333	0.003663	0.0165289	0	0	0.00869565	0	0.0014245	0.00245098	0	0	0.00980392	0.00138122	0.00150602	0	0	0.00401069	0	0	0	0.00714286	0	0	0.00526316	0	0	0.00843882	0.013986	0.00478469	0	0	0	0	0	0.00704225	0.00793651	0.00133511	0	0	0	0	0	0	0.00914634	0
g_Chroococcidiopsis	0	0	0	0	0	0.003663	0.0165289	0	0	0	0	0	0.00980392	0	0	0	0.00276243	0	0	0	0	0	0	0	0	0	0	0	0	0	0	0	0.00478469	0	0	0.00773994	0	0	0	0	0.00267023	0.010989	0	0	0	0	0	0.00304878	0.00921659
g_Corynebacterium	0	0.0257353	0.0167598	0.0211268	0.025	0.00732601	0.00826446	0.02	0.0215054	0.00869565	0.0291262	0.002849	0.0171569	0	0.00862069	0.0245098	0.0165746	0.00753012	0.0227273	0.0192308	0.0120321	0.0142857	0.015625	0	0.0571429	0.0410959	0.0185185	0.0368421	0.02	0.00719425	0.0421941	0.00699301	0.00478469	0.0304569	0.021164	0.0727554	0.00380228	0.0123457	0.028169	0.015873	0.0213618	0	0.0135301	0.00625	0.00829875	0.00380228	0	0.0152439	0.0046083
g_Deinococcus	0	0.00367647	0	0	0.00833333	0	0	0	0	0.00869565	0.00970874	0.0014245	0.00245098	0	0	0	0.00966851	0	0.0227273	0	0	0.00476191	0	0.00724638	0.00714286	0	0	0	0	0.00719425	0.00843882	0	0.00478469	0	0.005291	0	0	0	0	0	0.00534045	0.010989	0	0.0125	0	0.00380228	0	0	0
g_Desulfotomaculum	0	0	0	0.00704225	0	0	0	0	0	0	0	0	0	0	0	0	0.00276243	0	0	0	0.0026738	0	0	0	0.00714286	0	0	0	0.00333333	0	0	0	0.00478469	0	0	0	0	0	0.00704225	0	0.00267023	0	0.00123001	0.00625	0.00414938	0	0	0	0
g_Enterococcus	0	0.0110294	0.0167598	0.00704225	0	0.021978	0.0413223	0.00666667	0	0	0.00970874	0.0014245	0.00490196	0.00632911	0.0172414	0	0.00552486	0.00753012	0.0151515	0	0.0120321	0.00476191	0	0.0144928	0.0142857	0	0	0.00526316	0	0.00719425	0.00421941	0.00699301	0.00478469	0.0253807	0.015873	0.00773994	0.00380228	0.0123457	0.00704225	0.015873	0.00400534	0.021978	0.00738007	0.00625	0.00414938	0.0114068	0.00638978	0.00914634	0.0046083
g_Flavobacterium	0.010101	0	0	0	0	0.003663	0	0.00666667	0	0	0.00970874	0.0014245	0	0	0	0	0.00138122	0.00150602	0	0	0.0026738	0	0	0	0.0142857	0	0.00740741	0	0.00666667	0.00719425	0	0	0.00478469	0	0.005291	0	0	0	0.00704225	0	0	0	0.00123001	0	0.00414938	0	0	0.00914634	0
g_Gemella	0	0.00367647	0	0	0.00833333	0	0	0	0	0	0	0.0014245	0.00245098	0	0.00862069	0.00490196	0.00138122	0.00301205	0	0.0288462	0.00401069	0.0142857	0.00520833	0	0	0	0	0	0	0.00719425	0.00843882	0	0.00478469	0.0253807	0	0.0356037	0.00760456	0	0	0	0.00801068	0	0.00246002	0	0	0.00380228	0	0.00304878	0
g_Gemmata	0	0	0	0	0	0	0	0	0	0	0	0	0	0	0	0	0.00414365	0.00150602	0	0	0	0	0	0	0	0	0	0	0	0	0	0	0	0	0	0	0	0	0	0	0.00133511	0	0.00123001	0	0	0	0	0	0
g_Geobacillus	0.010101	0	0	0	0	0	0	0.00666667	0	0.00869565	0	0.002849	0.0122549	0	0	0.00490196	0.00276243	0.00150602	0	0	0.00802139	0	0.0104167	0	0	0	0.0037037	0.00526316	0	0	0	0.013986	0.0143541	0.0101523	0.010582	0.0108359	0.00380228	0.0123457	0	0	0.00267023	0	0.00123001	0.00625	0.00829875	0	0.0127796	0.00304878	0.0046083
g_Hyphomicrobium	0	0	0	0	0.00833333	0	0	0	0	0	0	0	0	0	0	0	0	0.00150602	0	0	0.0026738	0.00476191	0	0	0	0	0	0.00526316	0.00333333	0	0	0	0	0.00507614	0	0	0.00760456	0	0	0.00793651	0.00267023	0	0.00123001	0	0	0	0	0	0
g_Lactobacillus	0.010101	0.0147059	0	0.00704225	0	0.018315	0.00826446	0	0.0215054	0.0173913	0.00970874	0.00712251	0.0122549	0.0126582	0.00862069	0.00490196	0.00690608	0.0105422	0	0.00961539	0.0147059	0.0285714	0	0	0.0142857	0	0.0111111	0.0105263	0	0.00719425	0.00843882	0.013986	0.0143541	0	0.005291	0.0170279	0	0.0123457	0.00704225	0	0.0106809	0.010989	0.00615006	0.0125	0.0207469	0	0.0127796	0.00914634	0.0184332
g_Leptolyngbya	0	0	0	0	0	0	0	0	0	0	0	0	0	0	0	0	0	0	0	0	0	0	0	0	0	0	0	0	0	0	0	0	0	0.00507614	0	0.0340557	0	0	0	0	0.00133511	0	0	0	0	0	0	0	0
g_Leptothrix	0	0.00367647	0	0	0.00833333	0	0	0	0	0	0	0.0042735	0	0	0	0.00980392	0	0	0.00757576	0	0.00668449	0.00476191	0	0	0.00714286	0	0	0	0.00333333	0	0.00421941	0	0	0.00507614	0	0	0	0	0	0	0.00133511	0	0	0	0	0.00380228	0	0	0
g_Lysinibacillus	0	0.00735294	0	0.00704225	0	0	0	0	0	0	0	0	0	0	0	0	0.00276243	0.00150602	0	0	0	0	0	0	0	0.0136986	0	0	0	0	0	0.00699301	0	0.00507614	0.005291	0	0	0	0	0.00793651	0	0	0.00123001	0	0	0	0.00638978	0	0
g_Methylibium	0	0	0	0	0	0	0	0	0	0	0	0	0	0	0	0	0.00690608	0	0	0	0	0	0	0	0.00714286	0	0	0	0	0	0	0	0	0	0	0	0.00380228	0	0	0	0	0	0.00246002	0	0	0	0	0	0
g_Methylobacterium	0.010101	0.00735294	0	0	0	0	0.00826446	0.0133333	0.0107527	0.00869565	0	0.0042735	0.0122549	0.00632911	0	0.00490196	0.00552486	0.0120482	0.00757576	0	0.0106952	0.00952381	0	0.00724638	0	0	0.0037037	0	0.00333333	0.00719425	0.0126582	0	0.00478469	0.00507614	0	0.00464396	0.00380228	0.0123457	0.00704225	0	0.00667557	0.010989	0.00369004	0.01875	0.00414938	0.0152091	0.00638978	0.00304878	0.0138249
g_Micrococcus	0.010101	0	0.0111732	0	0	0	0	0.00666667	0	0	0	0	0.00490196	0	0	0	0.00552486	0	0.00757576	0	0.0013369	0	0	0	0.00714286	0	0	0	0.00666667	0	0	0	0	0.00507614	0	0.0108359	0.00380228	0	0	0	0	0	0	0.00625	0	0.00380228	0	0	0.0046083
g_Pediococcus	0	0	0	0	0	0	0	0	0	0	0	0	0	0	0	0	0.00138122	0	0	0	0	0	0	0	0	0	0	0	0	0	0	0	0	0	0	0.00309597	0.00380228	0	0	0	0	0	0	0	0.00414938	0	0	0.00304878	0
g_Planctomyces	0	0	0	0	0	0	0	0	0.0107527	0	0	0.002849	0.00245098	0	0	0	0.00138122	0	0	0	0	0.00476191	0	0	0	0	0	0	0	0	0	0	0	0	0	0	0	0	0	0	0	0	0	0	0.00414938	0	0	0	0
g_Propionibacterium	0	0.00367647	0.00558659	0	0	0	0.0247934	0.00666667	0	0	0	0.002849	0.00490196	0.00632911	0	0.00490196	0.00138122	0.00301205	0	0.00961539	0.0026738	0.00952381	0.00520833	0.00724638	0	0.0136986	0.00740741	0.0105263	0.01	0.00719425	0	0.00699301	0.00478469	0.0101523	0	0.0139319	0.00380228	0.0123457	0.028169	0.015873	0.00400534	0	0.00123001	0	0	0	0.00319489	0	0.0046083
g_Psychrobacter	0	0	0	0.00704225	0	0.003663	0	0	0	0	0	0	0.00245098	0	0	0	0.00138122	0	0	0	0	0	0.0104167	0	0	0	0	0	0	0.0143885	0	0	0	0	0	0.00154799	0	0	0	0	0	0	0.0110701	0	0	0.00760456	0	0	0.0046083
g_Rhodobacter	0	0	0	0.00704225	0	0	0	0	0	0	0	0	0	0	0	0.00490196	0	0.00150602	0	0	0	0	0	0	0	0	0.00740741	0.0105263	0	0	0	0	0.00478469	0	0.005291	0.00154799	0.00380228	0	0	0	0	0	0	0	0	0	0	0.00304878	0
g_Singulisphaera	0	0	0	0	0	0	0	0	0	0	0	0	0	0	0	0	0.00138122	0	0	0	0.0013369	0.00476191	0	0.00724638	0	0	0	0	0	0	0.00421941	0	0	0	0	0	0.00380228	0	0	0.00793651	0	0	0	0	0	0	0	0	0
g_Sinorhizobium	0	0.00367647	0	0	0	0.003663	0	0	0	0.00869565	0	0.0014245	0.00980392	0	0.00862069	0	0.00276243	0.00150602	0	0	0.00534759	0	0	0.00724638	0	0	0.00740741	0.0157895	0.00333333	0	0	0.00699301	0.00956938	0	0	0	0.00380228	0	0	0.00793651	0.00534045	0	0	0.00625	0	0	0.00319489	0.00914634	0
g_Sphingomonas	0.010101	0.00367647	0.0111732	0.00704225	0	0.003663	0	0.00666667	0	0	0.00970874	0	0.00245098	0	0	0	0.0110497	0.0301205	0.00757576	0.0288462	0.00802139	0.00476191	0.00520833	0.00724638	0.00714286	0.0136986	0.00740741	0	0.00333333	0.00719425	0.00843882	0	0.00478469	0	0	0.00309597	0.00760456	0.0123457	0	0	0	0.010989	0.00123001	0.00625	0	0.026616	0.00319489	0.00304878	0.0046083
g_Spirochaeta	0	0	0	0	0	0.003663	0	0	0	0	0	0	0	0	0	0	0	0.00150602	0	0	0	0	0	0	0	0	0	0	0.00333333	0	0	0	0	0	0	0	0	0	0.00704225	0	0.00133511	0	0.00123001	0	0	0.00380228	0	0.00304878	0
g_Synechococcus	0	0.00367647	0	0	0	0.003663	0	0	0	0	0	0	0.00245098	0.00632911	0	0	0.00138122	0	0	0	0	0	0	0	0	0	0.00740741	0	0.01	0.00719425	0.00421941	0.00699301	0.00478469	0	0.005291	0.00154799	0	0	0	0	0.00267023	0	0.00123001	0.0125	0	0.00380228	0.00319489	0	0.00921659
g_Variovorax	0	0	0	0	0	0	0	0	0	0.00869565	0	0.002849	0	0	0	0	0.00138122	0	0	0	0.0013369	0	0	0	0	0	0.0037037	0	0.0133333	0	0	0	0	0	0.010582	0	0	0	0	0	0	0	0	0	0	0.0190114	0	0	0
g_Veillonella	0	0.00367647	0	0	0	0	0	0	0	0	0	0.0014245	0	0.00632911	0	0	0.00276243	0	0	0.00961539	0	0.00476191	0	0	0	0	0	0	0.00333333	0	0	0	0	0	0.005291	0.00154799	0.00380228	0	0	0	0	0	0	0	0.00414938	0	0	0	0
f_Fusobacteriaceae	-0.104	0	0.901
f_Geodermatophilaceae	0.08	0.011	1.083
f_Halomonadaceae	0.116	0.001	1.123
f_Halothiobacillaceae	-0.115	0.024	0.891
f_Hyphomicrobiaceae	0.092	0.003	1.096
f_Hyphomonadaceae	0.111	0.011	1.118
f_Lachnospiraceae	-0.067	0.005	0.935
f_Legionellaceae	0.104	0.008	1.11
f_Leptospiraceae	-0.089	0	0.915
f_Methylophilaceae	0.194	0	1.215
f_Microchaetaceae	0.634	0.015	1.885
f_Nannocystaceae	0.444	0	1.56
f_Nocardioidaceae	0.109	0	1.115
f_Nostocaceae	-0.083	0.002	0.92
f_Oceanospirillaceae	0.1	0.008	1.106
f_Oscillospiraceae	-0.141	0.028	0.868
f_Pasteurellaceae	-0.069	0.006	0.933
f_Patulibacteraceae	0.12	0.034	1.128
f_Peptoniphilaceae	-0.067	0.012	0.935
f_Peptostreptococcaceae	-0.111	0	0.895
f_Phycisphaeraceae	0.164	0.012	1.178
f_Phyllobacteriaceae	0.1	0.002	1.105
f_Planctomycetaceae	0.134	0	1.144
f_Planococcaceae	0.076	0.015	1.079
f_Polyangiaceae	0.061	0.04	1.063
f_Porphyromonadaceae	-0.05	0.046	0.951
f_Prevotellaceae	-0.13	0	0.878
f_Pseudoalteromonadaceae	0.097	0.023	1.102
f_Pseudonocardiaceae	-0.069	0.003	0.933
f_Rhodocyclaceae	0.109	0	1.115
f_Rhodospirillaceae	0.061	0.014	1.063
f_Rickettsiaceae	0.129	0.006	1.137
f_Rikenellaceae	-0.116	0.001	0.89
f_Roseiflexaceae	0.152	0.001	1.164
f_Saprospiraceae	0.112	0.009	1.119
f_Scytonemataceae	0.69	0.01	1.993
f_Solibacteraceae	0.132	0.005	1.141
f_Sphaerobacteraceae	0.233	0.001	1.263
f_Sphingobacteriaceae	0.061	0.022	1.063
f_Sphingomonadaceae	0.063	0.007	1.066
f_Sutterellaceae	-0.104	0.02	0.901
f_Thermodesulfobacteriaceae	-0.102	0.016	0.903
f_Veillonellaceae	-0.057	0.019	0.945
f_Verrucomicrobia.subdivision.3	0.678	0	1.969
f_Verrucomicrobiaceae	0.159	0	1.173
f_Waddliaceae	0.204	0.038	1.226
g_Acetobacter	0.251	0	1.285
g_Acholeplasma	0.12	0.038	1.128
g_Acidimicrobium	-0.119	0.017	0.888
g_Acidiphilium	0.166	0.005	1.18
g_Acidithiomicrobium	0.352	0.028	1.422
g_Aeromonas	-0.06	0.033	0.941
g_Agaricicola	-2.094	0.036	0.123
g_Aggregatibacter	-0.147	0.008	0.863
g_Agreia	-1.976	0.048	0.139
g_Akkermansia	-0.123	0.04	0.885
g_Algidimarina	-2.41	0.016	0.09
g_Alicyclobacillus	0.111	0.042	1.118
g_Alistipes	-0.126	0	0.882
g_Alloprevotella	-0.231	0	0.793
g_Anabaena	-0.151	0.012	0.86
g_Anaeromyxobacter	0.13	0	1.138
g_Anaplasma	0.417	0	1.518
g_Aneurinibacillus	0.075	0.045	1.078
g_Aquaspirillum	0.615	0.041	1.851
g_Arthronema	-1.148	0.01	0.317
g_Azohydromonas	-0.941	0.008	0.39
g_Azospirillum	0.063	0.048	1.065
g_Azotobacter	0.075	0.002	1.077
g_Bacillus	0.112	0	1.119
g_Bacteroides	-0.097	0	0.908
g_Barnesiella	-0.208	0	0.812
g_Bartonella	-0.09	0.024	0.914
g_Beutenbergia	0.158	0.003	1.171
g_Bilophila	-0.237	0	0.789
g_Blastopirellula	0.371	0.015	1.449
g_Blautia	-0.135	0.001	0.874
g_Brevibacillus	0.105	0	1.111
g_Buchnera	0.154	0.011	1.166
g_Burkholderia	-0.07	0.003	0.932
g_Butyrivibrio	-0.253	0	0.777
g_Caedibacter	0.18	0.04	1.197
g_Caldibacillus	-1.788	0.011	0.167
g_Caldilinea	0.212	0.007	1.236
g_Caloramator	-1.292	0.001	0.275
g_Campylobacter	-0.085	0.005	0.919
g_Candidatus.Amoebinatus	-4.532	0	0.011
g_Candidatus.Jettenia	-1.356	0.019	0.258
g_Candidatus.Kuenenia	0.2	0.014	1.221
g_Candidatus.Magnetobacterium	-0.718	0.042	0.488
g_Candidatus.Midichloria	0.297	0.049	1.346
g_Candidatus.Profftia	-2.099	0.036	0.123
g_Candidatus.Rhodoluna	0.191	0.008	1.211
g_Candidatus.Saccharimonas	-0.19	0.002	0.827
g_Candidatus.Solibacter	0.132	0.005	1.141
g_Capnocytophaga	-0.112	0.003	0.894
g_Catonella	-0.279	0.006	0.756
g_Cedecea	-0.101	0.047	0.904
g_Cellvibrio	0.074	0.046	1.077
g_Chamaesiphon	0.47	0	1.599
g_Chlorobium	0.223	0	1.25
g_Chroococcidiopsis	0.107	0.008	1.113
g_Chryseobacterium	-0.12	0.001	0.887
g_Chthonomonas	0.223	0.013	1.25
g_Clostridiisalibacter	-2.379	0.017	0.093
g_Collinsella	-0.132	0.004	0.876
g_Coprobacillus	-0.097	0.025	0.908
g_Coprococcus	-0.117	0.011	0.89
g_Corynebacterium	-0.072	0.002	0.931
g_Cryptobacterium	0.423	0.001	1.526
g_Cyanobacterium	0.248	0.003	1.282
g_Dechloromonas	0.147	0	1.159
g_Dehalogenimonas	0.194	0.007	1.215
g_Desulfacinum	-1.778	0.012	0.169
g_Desulfarculus	0.231	0.002	1.26
g_Desulfatibacillum	0.286	0	1.33
g_Desulfobacca	-0.187	0.018	0.829
g_Desulfofustis	-2.383	0.017	0.092
g_Desulfomicrobium	0.229	0.004	1.257
g_Desulfosarcina	-1.976	0.048	0.139
g_Desulfovermiculus	-2.864	0.004	0.057
g_Desulfovibrio	0.064	0.029	1.066
g_Desulfurispirillum	0.233	0.009	1.263
g_Dialister	-0.108	0.025	0.897
g_Dichelobacter	-0.206	0.037	0.814
g_Dinoroseobacter	0.208	0.025	1.231
g_Dokdonia	-0.12	0.031	0.887
g_Dorea	-0.127	0.004	0.88
g_Dysgonomonas	-0.145	0.029	0.865
g_Effusibacillus	-2.184	0.029	0.113
g_Eggerthella	-0.221	0	0.802
g_Enterobacter	0.081	0.001	1.085
g_Enterococcus	0.052	0.029	1.053
g_Estrella	0.991	0.015	2.693
g_Faecalibacterium	-0.123	0.001	0.884
g_Ferribacterium	-0.583	0.036	0.558
g_Ferrovum	-2.711	0.007	0.066
g_Fibrisoma	-0.546	0.015	0.579
g_Finegoldia	-0.121	0.017	0.886
g_Flavisolibacter	-0.753	0.033	0.471
g_Flavobacterium	0.083	0.006	1.086
g_Flexibacter	0.116	0.008	1.123
g_Fluviicola	0.143	0.033	1.154
g_Frateuria	0.117	0.047	1.124
g_Fulvivirga	-3.39	0	0.034
g_Fusobacterium	-0.127	0	0.881
g_Gallionella	-0.114	0.039	0.892
g_Gemella	-0.054	0.021	0.947
g_Gemmata	0.244	0	1.276
g_Gloeobacter	0.147	0.014	1.158
g_Gloeocapsa	-0.171	0.046	0.843
g_Granulicatella	-0.151	0.006	0.86
g_Granulicella	-0.079	0.02	0.924
g_Haemophilus	-0.136	0	0.873
g_Haliscomenobacter	0.127	0.017	1.135
g_Halolactibacillus	-2.324	0.02	0.098
g_Halomonas	0.119	0.005	1.126
g_Halothiobacillus	-0.115	0.024	0.891
g_Hirschia	0.123	0.049	1.13
g_Holdemania	-0.148	0.021	0.863
g_Hydrogenobacter	-0.467	0.032	0.627
g_Hyphomicrobium	0.126	0	1.135
g_Ignavigranum	-3.256	0.001	0.039
g_Ilumatobacter	0.165	0.005	1.18
g_Isosphaera	0.298	0	1.347
g_Kurthia	-0.719	0.042	0.487
g_Kyrpidia	0.143	0.026	1.154
g_Lachnoanaerobaculum	-0.234	0	0.791
g_Lachnoclostridium	-0.19	0	0.827
g_Lacinutrix	-0.146	0.005	0.864
g_Leeuwenhoekiella	0.648	0.041	1.912
g_Leptolyngbya	-0.14	0	0.869
g_Leptospira	-0.099	0	0.906
g_Leptospirillum	0.143	0.041	1.153
g_Levilinea	-2.628	0.009	0.072
g_Limibacter	-2.298	0.001	0.1
g_Lysinibacillus	0.116	0.002	1.122
g_Maribacter	0.254	0.043	1.29
g_Maritalea	-1.298	0.025	0.273
g_Maritimimonas	-2.718	0.007	0.066
g_Marvinbryantia	-0.171	0.004	0.842
g_Mastigocladus	-2.206	0.002	0.11
g_Meiothermus	0.137	0.009	1.146
g_Mesorhizobium	0.11	0.001	1.117
g_Methylibium	0.125	0.001	1.133
g_Methylobacillus	0.223	0.025	1.25
g_Methylocella	0.135	0.045	1.145
g_Methylophilus	0.677	0	1.968
g_Methylotenera	0.307	0	1.359
g_Methylovorus	0.317	0	1.373
g_Micavibrio	0.222	0.001	1.248
g_Micromonospora	0.124	0.022	1.132
g_Mobiluncus	-0.099	0.044	0.906
g_Mogibacterium	-0.143	0.015	0.867
g_Muriicola	-2.9	0.004	0.055
g_Myceligenerans	-2.671	0.008	0.069
g_Nannocystis	0.454	0	1.574
g_Niabella	0.082	0.032	1.086
g_Nitrobacter	0.198	0.001	1.219
g_Nonomuraea	-0.48	0.01	0.619
g_Nostoc	-0.127	0	0.88
g_Oligotropha	0.223	0.006	1.25
g_Oscillibacter	-0.146	0.024	0.864
g_Oxobacter	-2.704	0.007	0.067
g_Paludibacterium	0.634	0.028	1.886
g_Pantoea	0.074	0.026	1.077
g_Parabacteroides	-0.14	0.001	0.869
g_Paracraurococcus	-1.717	0.015	0.18
g_Paraprevotella	-0.193	0.001	0.825
g_Parasutterella	-0.426	0.024	0.653
g_Parvimonas	-0.234	0	0.792
g_Patulibacter	0.12	0.034	1.128
g_Paucibacter	-2.494	0.013	0.083
g_Pectinatus	-0.796	0.001	0.451
g_Pedobacter	0.077	0.029	1.08
g_Pedosphaera	0.673	0	1.959
g_Peptoclostridium	-0.112	0	0.894
g_Peptoniphilus	-0.081	0.049	0.922
g_Peptostreptococcus	-0.096	0.014	0.909
g_Peredibacter	-0.965	0.031	0.381
g_Petrotoga	-0.182	0.044	0.833
g_Phaeobacter	-0.169	0.018	0.845
g_Phenylobacterium	0.124	0.044	1.132
g_Phycisphaera	0.174	0.008	1.19
g_Phyllobacterium	0.399	0.039	1.49
g_Pimelobacter	0.097	0.044	1.102
g_Pirellula	0.235	0.001	1.265
g_Piscibacillus	-3.239	0.001	0.039
g_Piscirickettsia	0.668	0.035	1.95
g_Planctomyces	0.222	0	1.248
g_Planotetraspora	-2.27	0.023	0.103
g_Polaromonas	0.124	0.02	1.132
g_Porphyromonas	-0.073	0.029	0.929
g_Prevotella	-0.109	0	0.896
g_Propioniferax	-1.139	0.049	0.32
g_Prosthecobacter	0.417	0	1.518
g_Pseudoalteromonas	0.097	0.023	1.102
g_Pseudofulvibacter	-1.715	0.015	0.18
g_Pseudogulbenkiania	0.225	0.005	1.252
g_Pseudoruegeria	-1.466	0.038	0.231
g_Pseudoxanthomonas	0.15	0.001	1.162
g_Rhodopirellula	0.214	0	1.239
g_Rhodospirillum	0.101	0.013	1.106
g_Rickettsia	0.159	0.002	1.172
g_Riemerella	-0.115	0.038	0.892
g_Rivularia	0.214	0.004	1.239
g_Roseateles	-0.76	0.032	0.468
g_Roseburia	-0.161	0	0.851
g_Roseiflexus	0.152	0.001	1.164
g_Roseomonas	0.12	0.033	1.128
g_Roseovarius	-2.026	0.004	0.132
g_Rubrivivax	0.183	0	1.201
g_Rummeliibacillus	-1.258	0.029	0.284
g_Saccharomonospora	-0.149	0	0.861
g_Saccharopolyspora	-0.111	0.001	0.895
g_Salinicoccus	-0.875	0.001	0.417
g_Salinispora	0.127	0.003	1.135
g_Scardovia	-0.219	0.018	0.804
g_Schwartzia	0.9	0.044	2.461
g_Scytonema	0.725	0.012	2.064
g_Sebaldella	0.202	0	1.223
g_Selenomonas	-0.09	0.009	0.914
g_Shigella	0.185	0.01	1.203
g_Sideroxydans	0.18	0.037	1.198
g_Silanimonas	-1.393	0.049	0.248
g_Singulisphaera	0.272	0	1.312
g_Slackia	-0.139	0.005	0.871
g_Solobacterium	-0.161	0.001	0.851
g_Sorangium	0.073	0.023	1.076
g_Sphaerobacter	0.233	0.001	1.263
g_Sphaerospermopsis	-4.381	0	0.013
g_Sporacetigenium	0.962	0.004	2.616
g_Streptobacillus	0.364	0	1.44
g_Subdoligranulum	-0.182	0	0.834
g_Sulfobacillus	0.266	0	1.305
g_Sutterella	-0.102	0.025	0.903
g_Synechocystis	0.249	0.017	1.282
g_Tannerella	-0.098	0.035	0.906
g_Tepidibacter	-1.724	0.015	0.178
g_Teredinibacter	0.146	0.028	1.157
g_Terrisporobacter	-0.389	0.024	0.678
g_Thalassolituus	0.181	0.01	1.199
g_Thauera	0.129	0.032	1.138
g_Thermaerobacter	0.266	0.001	1.305
g_Thermoanaerobacter	-0.154	0.015	0.857
g_Thermobacillus	0.121	0.01	1.128
g_Thermobifida	-0.136	0.028	0.873
g_Thermodesulfatator	-0.167	0	0.846
g_Thioclava	-2.886	0.004	0.056
g_Tissierella	1.051	0.019	2.859
g_Tistrella	0.177	0.001	1.194
g_Trichococcus	0.825	0.029	2.281
g_Ulvibacter	-2.747	0.006	0.064
g_Umezakia	-2.184	0.029	0.113
g_Veillonella	-0.1	0.001	0.905
g_Verrucomicrobium	0.441	0.004	1.554
g_Virgibacillus	0.131	0	1.14
g_Waddlia	0.212	0.032	1.236
g_Weissella	-0.085	0.016	0.918
g_Zhihengliuella	-1.631	0.021	0.196
[truncated: 5,000 more columns]
